# Supplementary material for: Genetic, transcriptional, and regulatory landscape of monolignol biosynthesis pathway in Miscanthus × giganteus
Source: Biotechnol Biofuels. 2020 Oct 27;13:179. doi: 10.1186/s13068-020-01819-4 (PMC7590476; doi:10.1186/s13068-020-01819-4)
Supplement: Supplementary file 2 — Additional file 2. Additional tables. [file 13068_2020_1819_MOESM2_ESM.xlsx]

## Sheet: Table S5
Table S5. The expression levels of monolignol biosynthetic genes in Arabidopsis thaliana and Zea mays.
A. thaliana	Arabidopsis eFP Browser at bar.utoronto.ca Winter et al., 2007. PLoS One 2(8): e718 (http://bar.utoronto.ca/efp/cgi-bin/efpWeb.cgi)
	Dataset: Developmental Map, data from Gene Expression Map of Arabidopsis Development: Schmid et al., 2005 Nature Genetics
Arabidopsis Gene ID (gene name)	Leaf (Vegetative Rosette)	Root (ATGE_3)	Internode (Stem, 2nd Internode)
AT2G37040 (AtPAL1)	513.98	640.16	2317.88
AT3G53260 (AtPAL2)	548.51	620.15	1349.86
AT5G04230 (AtPAL3)	41.91	11.43	41.84
AT3G10340 (AtPAL4)	67.05	209.95	1521.26
AT5G48930 (AtHCT)	392.18	722.15	2434.53
AT2G30490 (AtC4H)	355.06	872.51	1968.21
AT1G51680 (At4CL1)	330.26	650.56	2813.61
AT3G21240 (At4CL2)	40.71	379.83	288.8
AT3G21230 (At4CL5)	15.18	161.2	290.95
AT2G40890 (AtC3'H)	251.19	402.15	1214.85
AT4G34050 (AtCCoAOMT1)	803.96	1884.03	4232.9
AT1G15950 (AtCCR1)	311.98	223.91	1009.6
AT4G36220 (AtF5H1)	205.26	71.63	408.26
AT5G04330 (AtF5H2)	16.95	37.69	95.96
AT5G54160 (AtCOMT)	915.35	1005.9	3590.88
AT3G19450 (AtCAD4)	303.13	256.93	337.33
AT4G34230 (AtCAD5)	71.48	259.71	1541.26
Z. mays	Maize eFP Browser at bar.utoronto.ca Winter et al., 2007. PLoS One 2(8): e718 (http://bar.utoronto.ca/efp_maize/cgi-bin/efpWeb.cgi)
	Dataset: Hoopes et al Atlas, data from Hoopes et al., 2018 Plant Journal. and Stelpflug et al., 2016 Plant Genome
Maize Gene ID (homolog in M. × giganteus)	Leaf (Leaf_0DAP)	Root (V7-CR-Nodes1-3)	Internode (Internode_0DAP)
Zm00001d017274 (MgPAL1)	47.27	1623.15	2142.31
Zm00001d051161 (MgPAL1)	2.83	144.27	288.96
Zm00001d017276 (MgPAL2)	4.58	14.39	2.9
Zm00001d017279 (MgPAL2)	7.67	59.04	16
Zm00001d051166 (MgPAL2)	2.48	16.19	5.81
Zm00001d033286 (MgPAL3)	0	7.88	0.38
Zm00001d051163 (MgPAL3)	13.48	103.38	45.23
Zm00001d051164 (MgPAL3)	0	0	0
Zm00001d017275 (MgPAL3)	97.91	211.87	356.39
Zm00001d003015 (MgPAL4)	9.11	7.17	1.28
Zm00001d003016 (MgPAL5)	6.71	213.78	426.34
Zm00001d003129 (MgHCT1)	4.08	8.6	10.05
Zm00001d017186 (MgHCT2)	12.72	248.77	298.4
Zm00001d009858 (MgC4H1)	79.49	475.96	232.78
Zm00001d037849 (MgC4H1)	2.87	152.51	4.73
Zm00001d012510 (MgC4H2)	0.52	12.33	1.65
Zm00001d015459 (Mg4CL1)	29.92	252.85	400.93
Zm00001d050224 (Mg4CL3)	1.77	9.77	15.47
Zm00001d032103 (Mg4CL4)	0.45	7.93	0.35
Zm00001d046915 (Mg4CL5)	0.99	56.26	34.39
Zm00001d038555 (MgC3'H1)	11.84	89.14	99.16
Zm00001d043174 (MgC3'H2)	170.83	35.08	83.06
Zm00001d045206 (MgCCoAOMT1)	107.41	374.53	795.85
Zm00001d036293 (MgCCoAOMT1)	76.71	720.16	1317.57
Zm00001d052842 (MgCCoAOMT3)	0.65	47.5	0.56
Zm00001d005998 (MgCCoAOMT5)	9.67	62.57	45.15
Zm00001d045101 (MgCCR1/2)	2.88	40.82	37.25
Zm00001d050417 (MgCCR1/2)	0	2.18	2.29
Zm00001d032152 (MgCCR1/2)	144.18	115.66	298.19
Zm00001d015513 (MgCCR3)	18.97	17.65	15.18
Zm00001d019669 (MgCCR4)	1.06	117.11	3.58
Zm00001d032467 (MgF5H)	4.67	45.54	99.56
Zm00001d032468 (MgF5H)	4.97	51.05	80.78
Zm00001d013862 (MgF5H)	16.03	48.78	27.14
Zm00001d049541 (MgCOMT)	275.48	2250.29	3265.17
Zm00001d015618 (MgCAD)	41.84	423.51	370.45

## Sheet: Table S6
Table S6. The transcription factor binding sites predicted by PlantRegMap
Motif name	TF family	Promoter sequence	Start	Stop	Strand	Score	p-value	q-value	Matched sequence
GRMZM2G095904	MYB	Mg4CL1_Misin07G060400	316	336	+	18.5152	2.08e-08	0.000435	CTCTCACTCCCTCACCAACCC
GRMZM5G833253	MYB	Mg4CL1_Misin07G060400	319	339	+	18.9697	8.53e-08	0.000447	TCACTCCCTCACCAACCCCGT
GRMZM2G164735	BBR-BPC	Mg4CL1_Misin07G060400	307	330	-	14.9091	2.24e-07	0.00449	GTGAGGGAGTGAGAGAGAGGCTGG
GRMZM2G118690	BBR-BPC	Mg4CL1_Misin07G060400	310	330	+	11.4211	8.82e-07	0.0117	GCCTCTCTCTCACTCCCTCAC
GRMZM2G118690	BBR-BPC	Mg4CL1_Misin07G060400	306	326	+	9.77632	1.6e-06	0.0117	CCCAGCCTCTCTCTCACTCCC
GRMZM2G118690	BBR-BPC	Mg4CL1_Misin07G060400	308	328	+	9.57895	1.72e-06	0.0117	CAGCCTCTCTCTCACTCCCTC
GRMZM5G833253	MYB	Mg4CL1_Misin07G060400	412	432	+	16.2576	1.81e-06	0.00422	GGCCCCACTCACCAACTCCCC
GRMZM2G164735	BBR-BPC	Mg4CL1_Misin07G060400	309	332	-	9.34848	2.14e-06	0.0134	TGGTGAGGGAGTGAGAGAGAGGCT
GRMZM2G016150	bZIP	Mg4CL1_Misin07G060400	260	271	+	14.3232	2.58e-06	0.0265	CGTTGACGTGGC
GRMZM2G164735	BBR-BPC	Mg4CL1_Misin07G060400	305	328	-	7.59091	4.11e-06	0.0165	GAGGGAGTGAGAGAGAGGCTGGGC
GRMZM2G118690	BBR-BPC	Mg4CL1_Misin07G060400	312	332	+	6.11842	5.53e-06	0.0232	CTCTCTCTCACTCCCTCACCA
GRMZM2G137046	bZIP	Mg4CL1_Misin07G060400	258	272	+	14.9091	5.56e-06	0.0593	GACGTTGACGTGGCG
GRMZM2G074373	bZIP	Mg4CL1_Misin07G060400	258	272	+	14.7424	6.02e-06	0.0643	GACGTTGACGTGGCG
GRMZM2G445944	TCP	Mg4CL1_Misin07G060400	387	397	-	14.6061	7.06e-06	0.0453	GTGGGACCCGG
GRMZM5G833253	MYB	Mg4CL1_Misin07G060400	243	263	-	14.5455	7.1e-06	0.00929	AACGTCGTTTACCAACCCCAT
GRMZM2G011932	bZIP	Mg4CL1_Misin07G060400	258	272	-	14.3182	7.21e-06	0.0771	CGCCACGTCAACGTC
GRMZM2G107031	TCP	Mg4CL1_Misin07G060400	378	398	+	12.8169	7.47e-06	0.0732	CACTTCCACCCGGGTCCCACG
GRMZM2G100593	NAC	Mg4CL1_Misin07G060400	263	280	+	14.2576	9.73e-06	0.0491	TGACGTGGCGCCCCCGTC
GRMZM2G050305	MYB	Mg4CL1_Misin07G060400	242	256	+	13.4545	1.17e-05	0.119	AATGGGGTTGGTAAA
GRMZM2G034638	TCP	Mg4CL1_Misin07G060400	389	397	+	13.5657	1.32e-05	0.068	GGGTCCCAC
GRMZM2G159547	MYB	Mg4CL1_Misin07G060400	239	259	+	13.303	1.52e-05	0.0532	GCTAATGGGGTTGGTAAACGA
GRMZM2G092214	TCP	Mg4CL1_Misin07G060400	387	407	-	12.4394	1.81e-05	0.054	GGGATGATGCGTGGGACCCGG
GRMZM5G833253	MYB	Mg4CL1_Misin07G060400	129	149	+	12.9394	1.99e-05	0.022	TTAGGCCATCACCAACCGCAG
GRMZM2G142751	TCP	Mg4CL1_Misin07G060400	387	406	-	3.4	2.03e-05	0.146	GGATGATGCGTGGGACCCGG
GRMZM2G033413	bZIP	Mg4CL1_Misin07G060400	257	274	+	11.8636	2.1e-05	0.223	CGACGTTGACGTGGCGCC
GRMZM2G040924	MYB	Mg4CL1_Misin07G060400	242	256	+	13.0758	2.12e-05	0.0589	AATGGGGTTGGTAAA
GRMZM5G813651	NAC	Mg4CL1_Misin07G060400	454	472	+	12.9545	2.13e-05	0.329	CGTATATAACCCGGCACCT
GRMZM2G377217	WRKY	Mg4CL1_Misin07G060400	282	291	-	12.4919	2.14e-05	0.154	TCGTTGACTG
GRMZM2G020805	TCP	Mg4CL1_Misin07G060400	412	419	+	14.1951	2.14e-05	0.139	GGCCCCAC
GRMZM2G159134	bZIP	Mg4CL1_Misin07G060400	258	272	+	11.6061	2.19e-05	0.234	GACGTTGACGTGGCG
GRMZM2G444748	bZIP	Mg4CL1_Misin07G060400	258	272	+	10.3636	2.24e-05	0.234	GACGTTGACGTGGCG
GRMZM2G361611	bZIP	Mg4CL1_Misin07G060400	258	272	-	10.8788	2.24e-05	0.24	CGCCACGTCAACGTC
GRMZM2G479885	bZIP	Mg4CL1_Misin07G060400	258	272	+	10.8788	2.26e-05	0.207	GACGTTGACGTGGCG
GRMZM2G398506	WRKY	Mg4CL1_Misin07G060400	280	292	-	13.197	2.5e-05	0.269	TTCGTTGACTGGG
GRMZM2G017087	TALE	Mg4CL1_Misin07G060400	435	454	+	12.5	2.62e-05	0.0396	CTCCCTGTCCTCCCCTGCTC
GRMZM2G129872	MYB_related	Mg4CL1_Misin07G060400	245	253	-	12.3333	2.69e-05	0.0728	ACCAACCCC
GRMZM2G129872	MYB_related	Mg4CL1_Misin07G060400	329	337	+	12.3333	2.69e-05	0.0728	ACCAACCCC
GRMZM2G020799	bZIP	Mg4CL1_Misin07G060400	263	270	+	13.9727	2.69e-05	0.29	TGACGTGG
GRMZM2G016020	MYB_related	Mg4CL1_Misin07G060400	245	253	-	12.3333	2.69e-05	0.0726	ACCAACCCC
GRMZM2G016020	MYB_related	Mg4CL1_Misin07G060400	329	337	+	12.3333	2.69e-05	0.0726	ACCAACCCC
GRMZM2G034638	TCP	Mg4CL1_Misin07G060400	411	419	+	12.4646	2.71e-05	0.0696	AGGCCCCAC
GRMZM2G040924	MYB	Mg4CL1_Misin07G060400	326	340	-	12.6667	2.79e-05	0.0596	TACGGGGTTGGTGAG
GRMZM2G127064	WRKY	Mg4CL1_Misin07G060400	281	292	-	12.803	2.91e-05	0.209	TTCGTTGACTGG
GRMZM2G118690	BBR-BPC	Mg4CL1_Misin07G060400	336	356	+	0.486842	3.06e-05	0.0482	CCGTAGCTCTCTCTCCTACCC
GRMZM2G084799	MYB	Mg4CL1_Misin07G060400	246	255	-	12.1111	3.07e-05	0.221	TTACCAACCC
GRMZM2G127490	MYB	Mg4CL1_Misin07G060400	242	256	-	12.5909	3.38e-05	0.0798	TTTACCAACCCCATT
GRMZM2G047448	WOX	Mg4CL1_Misin07G060400	90	100	+	11.9277	3.66e-05	0.322	ACATTCAAACA
GRMZM2G164735	BBR-BPC	Mg4CL1_Misin07G060400	311	334	-	0.772727	4.08e-05	0.0584	GTTGGTGAGGGAGTGAGAGAGAGG
GRMZM2G095904	MYB	Mg4CL1_Misin07G060400	409	429	+	11.8939	4.14e-05	0.0565	TAAGGCCCCACTCACCAACTC
GRMZM2G017087	TALE	Mg4CL1_Misin07G060400	439	458	+	11.7692	4.2e-05	0.0396	CTGTCCTCCCCTGCTCGTAT
GRMZM2G118690	BBR-BPC	Mg4CL1_Misin07G060400	304	324	+	-0.763158	4.34e-05	0.0494	AGCCCAGCCTCTCTCTCACTC
GRMZM2G107031	TCP	Mg4CL1_Misin07G060400	386	406	-	8.28169	4.51e-05	0.154	GGATGATGCGTGGGACCCGGG
GRMZM2G172327	MYB	Mg4CL1_Misin07G060400	236	256	+	12.1212	4.61e-05	0.107	GCTGCTAATGGGGTTGGTAAA
GRMZM2G104246	CPP	Mg4CL1_Misin07G060400	91	100	-	12.2	4.74e-05	0.679	TGTTTGAATG
GRMZM2G040924	MYB	Mg4CL1_Misin07G060400	419	433	-	11.7727	4.82e-05	0.0735	TGGGGAGTTGGTGAG
GRMZM2G449681	WRKY	Mg4CL1_Misin07G060400	280	290	+	12.0909	4.83e-05	0.347	CCCAGTCAACG
GRMZM2G017087	TALE	Mg4CL1_Misin07G060400	471	490	+	11.5128	4.92e-05	0.0409	CTGCCGGTCCTCTGCCCTCC
GRMZM2G448605	WRKY	Mg4CL1_Misin07G060400	250	270	+	11.6901	5.12e-05	0.311	TGGTAAACGACGTTGACGTGG
GRMZM2G018721	WRKY	Mg4CL1_Misin07G060400	281	290	+	10.91	5.13e-05	0.369	CCAGTCAACG
GRMZM2G003944	TCP	Mg4CL1_Misin07G060400	389	398	+	10.129	5.56e-05	0.138	GGGTCCCACG
GRMZM2G164735	BBR-BPC	Mg4CL1_Misin07G060400	313	336	-	-0.242424	5.57e-05	0.0656	GGGTTGGTGAGGGAGTGAGAGAGA
GRMZM2G377217	WRKY	Mg4CL1_Misin07G060400	259	268	+	11.4113	5.79e-05	0.25	ACGTTGACGT
GRMZM2G118690	BBR-BPC	Mg4CL1_Misin07G060400	314	334	+	-1.85526	5.85e-05	0.0544	CTCTCTCACTCCCTCACCAAC
GRMZM2G050305	MYB	Mg4CL1_Misin07G060400	326	340	-	11.8636	6.03e-05	0.149	TACGGGGTTGGTGAG
GRMZM2G164735	BBR-BPC	Mg4CL1_Misin07G060400	327	350	-	-0.545455	6.1e-05	0.0672	GAGAGAGAGCTACGGGGTTGGTGA
GRMZM2G050939	C2H2	Mg4CL1_Misin07G060400	344	362	+	9.54762	6.49e-05	0.0682	CTCTCTCCTACCCCACCCC
GRMZM2G095904	MYB	Mg4CL1_Misin07G060400	126	146	+	11.2121	6.52e-05	0.0741	CCATTAGGCCATCACCAACCG
GRMZM5G823157	WRKY	Mg4CL1_Misin07G060400	280	292	+	10.3333	6.55e-05	0.367	CCCAGTCAACGAA
GRMZM2G054125	WRKY	Mg4CL1_Misin07G060400	280	292	+	10.9242	6.66e-05	0.462	CCCAGTCAACGAA
GRMZM2G159547	MYB	Mg4CL1_Misin07G060400	416	436	-	11.3182	6.74e-05	0.177	AGTTGGGGAGTTGGTGAGTGG
GRMZM2G381441	ERF	Mg4CL1_Misin07G060400	225	252	+	8.01515	7.02e-05	0.107	ACCACACAGCCGCTGCTAATGGGGTTGG
GRMZM2G127490	MYB	Mg4CL1_Misin07G060400	326	340	+	11.6515	7.03e-05	0.0916	CTCACCAACCCCGTA
GRMZM2G031963	WRKY	Mg4CL1_Misin07G060400	282	289	+	11.5152	7.21e-05	0.306	CAGTCAAC
GRMZM2G013391	WRKY	Mg4CL1_Misin07G060400	280	290	+	10.5606	7.31e-05	0.522	CCCAGTCAACG
GRMZM2G164735	BBR-BPC	Mg4CL1_Misin07G060400	359	382	-	-1.18182	7.38e-05	0.0672	AAGTGGGAGAGTGGTGGGGTGGGG
GRMZM2G164735	BBR-BPC	Mg4CL1_Misin07G060400	341	364	-	-1.36364	7.78e-05	0.0678	GTGGGGTGGGGTAGGAGAGAGAGC
GRMZM2G120320	WRKY	Mg4CL1_Misin07G060400	278	292	-	11.1364	7.94e-05	0.566	TTCGTTGACTGGGAC
GRMZM5G833253	MYB	Mg4CL1_Misin07G060400	420	440	+	10.1212	8.27e-05	0.0666	TCACCAACTCCCCAACTCCCT
GRMZM2G095904	MYB	Mg4CL1_Misin07G060400	246	266	-	10.8182	8.34e-05	0.0741	GTCAACGTCGTTTACCAACCC
GRMZM2G127490	MYB	Mg4CL1_Misin07G060400	136	150	+	11.2576	9.13e-05	0.102	ATCACCAACCGCAGG
GRMZM2G020805	TCP	Mg4CL1_Misin07G060400	390	397	+	7.85366	9.21e-05	0.179	GGTCCCAC
AC198725.4_FG009	WRKY	Mg4CL1_Misin07G060400	280	292	-	10.7727	9.3e-05	0.499	TTCGTTGACTGGG
GRMZM2G111354	WRKY	Mg4CL1_Misin07G060400	278	291	-	9.4697	9.43e-05	0.511	TCGTTGACTGGGAC
GRMZM2G112548	NAC	Mg4CL1_Misin07G060400	210	229	+	10.2121	9.52e-05	0.339	TTCCGTAAAATGGCCACCAC
GRMZM2G112548	NAC	Mg4CL1_Misin07G060400	263	282	+	10.1818	9.67e-05	0.339	TGACGTGGCGCCCCCGTCCC
GRMZM2G144744	GRAS	Mg4CL1_Misin07G060400	10	29	+	10.1528	9.98e-05	0.0793	GACGGGAAGACAAAGGTTCC
GRMZM5G833253	MYB	Mg4CL1_Misin08G063400	328	348	+	18.9848	8.34e-08	0.000447	CCCTCACCTCACCAACCCCGT
GRMZM2G095904	MYB	Mg4CL1_Misin08G063400	325	345	+	16.0303	9.58e-07	0.00501	TCTCCCTCACCTCACCAACCC
GRMZM5G833253	MYB	Mg4CL1_Misin08G063400	412	432	+	16.2576	1.81e-06	0.00422	GGCCCCACTCACCAACTCCCC
GRMZM2G095904	MYB	Mg4CL1_Misin08G063400	118	138	+	15.3485	2.09e-06	0.00876	GTCCATTACCGTCACCAACCG
GRMZM2G016150	bZIP	Mg4CL1_Misin08G063400	273	284	+	14.3232	2.58e-06	0.0265	CGTTGACGTGGC
GRMZM5G833253	MYB	Mg4CL1_Misin08G063400	121	141	+	15.7273	2.87e-06	0.00601	CATTACCGTCACCAACCGCAG
GRMZM2G149040	bZIP	Mg4CL1_Misin08G063400	175	185	+	14.8939	4.03e-06	0.086	GCAAGCTGGCA
GRMZM2G107031	TCP	Mg4CL1_Misin08G063400	377	397	+	14.0845	4.17e-06	0.0732	CACTTCCACCCGGGCCCCACC
GRMZM2G118250	LBD	Mg4CL1_Misin08G063400	57	77	+	14.5758	4.71e-06	0.0328	TTTCAGCCGGCTTATCAGCCG
GRMZM2G034638	TCP	Mg4CL1_Misin08G063400	388	396	+	14.8182	5.05e-06	0.068	GGGCCCCAC
GRMZM2G137046	bZIP	Mg4CL1_Misin08G063400	271	285	+	14.9091	5.56e-06	0.0593	GACGTTGACGTGGCG
GRMZM2G074373	bZIP	Mg4CL1_Misin08G063400	271	285	+	14.7424	6.02e-06	0.0643	GACGTTGACGTGGCG
GRMZM5G833253	MYB	Mg4CL1_Misin08G063400	256	276	-	14.5455	7.1e-06	0.00929	AACGTCGTTTACCAACCCCAT
GRMZM2G011932	bZIP	Mg4CL1_Misin08G063400	271	285	-	14.3182	7.21e-06	0.0771	CGCCACGTCAACGTC
GRMZM2G050939	C2H2	Mg4CL1_Misin08G063400	367	385	+	13.3333	7.96e-06	0.0235	CCCACTCCCCCACTTCCAC
GRMZM2G092214	TCP	Mg4CL1_Misin08G063400	386	406	-	13.9091	8.12e-06	0.0479	GGGATGACGGGTGGGGCCCGG
GRMZM2G445944	TCP	Mg4CL1_Misin08G063400	386	396	-	14.2727	8.93e-06	0.0453	GTGGGGCCCGG
GRMZM2G100593	NAC	Mg4CL1_Misin08G063400	276	293	+	14.2576	9.73e-06	0.0491	TGACGTGGCGCCCCCGTC
GRMZM2G003944	TCP	Mg4CL1_Misin08G063400	388	397	+	13.5806	1.02e-05	0.0674	GGGCCCCACC
GRMZM2G142751	TCP	Mg4CL1_Misin08G063400	386	405	-	5.81111	1.09e-05	0.146	GGATGACGGGTGGGGCCCGG
GRMZM2G118690	BBR-BPC	Mg4CL1_Misin08G063400	30	50	+	3.82895	1.14e-05	0.0333	CAGTATTTTTCTCTCACAATA
AC233943.1_FG002	LBD	Mg4CL1_Misin08G063400	59	79	+	12.8333	1.15e-05	0.0264	TCAGCCGGCTTATCAGCCGAC
GRMZM2G050305	MYB	Mg4CL1_Misin08G063400	255	269	+	13.4545	1.17e-05	0.119	AATGGGGTTGGTAAA
GRMZM2G110913	LBD	Mg4CL1_Misin08G063400	57	75	+	13.2273	1.26e-05	0.132	TTTCAGCCGGCTTATCAGC
GRMZM2G159547	MYB	Mg4CL1_Misin08G063400	252	272	+	13.303	1.52e-05	0.0532	GCTAATGGGGTTGGTAAACGA
GRMZM2G118690	BBR-BPC	Mg4CL1_Misin08G063400	314	334	+	2.67105	1.62e-05	0.0336	CCCAGCCGCTCTCTCCCTCAC
GRMZM2G033413	bZIP	Mg4CL1_Misin08G063400	270	287	+	11.8636	2.1e-05	0.223	CGACGTTGACGTGGCGCC
GRMZM2G040924	MYB	Mg4CL1_Misin08G063400	255	269	+	13.0758	2.12e-05	0.0589	AATGGGGTTGGTAAA
GRMZM2G377217	WRKY	Mg4CL1_Misin08G063400	295	304	-	12.4919	2.14e-05	0.154	TCGTTGACTG
GRMZM2G020805	TCP	Mg4CL1_Misin08G063400	389	396	+	14.1951	2.14e-05	0.139	GGCCCCAC
GRMZM2G020805	TCP	Mg4CL1_Misin08G063400	412	419	+	14.1951	2.14e-05	0.139	GGCCCCAC
GRMZM2G173633	MYB	Mg4CL1_Misin08G063400	11	25	+	13.0303	2.17e-05	0.324	GCTTATTAGGTAGAA
GRMZM2G159134	bZIP	Mg4CL1_Misin08G063400	271	285	+	11.6061	2.19e-05	0.234	GACGTTGACGTGGCG
GRMZM2G444748	bZIP	Mg4CL1_Misin08G063400	271	285	+	10.3636	2.24e-05	0.234	GACGTTGACGTGGCG
GRMZM2G361611	bZIP	Mg4CL1_Misin08G063400	271	285	-	10.8788	2.24e-05	0.24	CGCCACGTCAACGTC
GRMZM2G479885	bZIP	Mg4CL1_Misin08G063400	271	285	+	10.8788	2.26e-05	0.207	GACGTTGACGTGGCG
GRMZM2G398506	WRKY	Mg4CL1_Misin08G063400	293	305	-	13.197	2.5e-05	0.269	TTCGTTGACTGGG
GRMZM2G017087	TALE	Mg4CL1_Misin08G063400	435	454	+	12.5	2.62e-05	0.0396	CTCCCTGTCCTCCCCTGCTC
GRMZM2G129872	MYB_related	Mg4CL1_Misin08G063400	258	266	-	12.3333	2.69e-05	0.0728	ACCAACCCC
GRMZM2G129872	MYB_related	Mg4CL1_Misin08G063400	338	346	+	12.3333	2.69e-05	0.0728	ACCAACCCC
GRMZM2G020799	bZIP	Mg4CL1_Misin08G063400	276	283	+	13.9727	2.69e-05	0.29	TGACGTGG
GRMZM2G016020	MYB_related	Mg4CL1_Misin08G063400	258	266	-	12.3333	2.69e-05	0.0726	ACCAACCCC
GRMZM2G016020	MYB_related	Mg4CL1_Misin08G063400	338	346	+	12.3333	2.69e-05	0.0726	ACCAACCCC
GRMZM2G034638	TCP	Mg4CL1_Misin08G063400	411	419	+	12.4646	2.71e-05	0.0696	AGGCCCCAC
GRMZM2G010100	ERF	Mg4CL1_Misin08G063400	54	68	+	12.697	2.74e-05	0.0607	CAGTTTCAGCCGGCT
GRMZM2G040924	MYB	Mg4CL1_Misin08G063400	335	349	-	12.6667	2.79e-05	0.0596	TACGGGGTTGGTGAG
GRMZM2G118690	BBR-BPC	Mg4CL1_Misin08G063400	316	336	+	0.684211	2.89e-05	0.0482	CAGCCGCTCTCTCCCTCACCT
GRMZM2G127064	WRKY	Mg4CL1_Misin08G063400	294	305	-	12.803	2.91e-05	0.209	TTCGTTGACTGG
GRMZM2G084799	MYB	Mg4CL1_Misin08G063400	259	268	-	12.1111	3.07e-05	0.221	TTACCAACCC
GRMZM2G127490	MYB	Mg4CL1_Misin08G063400	255	269	-	12.5909	3.38e-05	0.0798	TTTACCAACCCCATT
GRMZM5G813651	NAC	Mg4CL1_Misin08G063400	454	472	+	12	4.07e-05	0.329	CGTATATAACCCGTCACCT
GRMZM2G310368	ERF	Mg4CL1_Misin08G063400	57	77	-	10.5909	4.1e-05	0.0775	CGGCTGATAAGCCGGCTGAAA
AC205574.3_FG006	TCP	Mg4CL1_Misin08G063400	387	396	+	11.8687	4.13e-05	0.418	CGGGCCCCAC
GRMZM2G017087	TALE	Mg4CL1_Misin08G063400	439	458	+	11.7692	4.2e-05	0.0396	CTGTCCTCCCCTGCTCGTAT
GRMZM2G095904	MYB	Mg4CL1_Misin08G063400	409	429	+	11.8333	4.32e-05	0.0565	CGAGGCCCCACTCACCAACTC
GRMZM2G172327	MYB	Mg4CL1_Misin08G063400	249	269	+	12.1212	4.61e-05	0.107	GCTGCTAATGGGGTTGGTAAA
GRMZM2G040924	MYB	Mg4CL1_Misin08G063400	419	433	-	11.7727	4.82e-05	0.0735	TGGGGAGTTGGTGAG
GRMZM2G449681	WRKY	Mg4CL1_Misin08G063400	293	303	+	12.0909	4.83e-05	0.347	CCCAGTCAACG
GRMZM2G017087	TALE	Mg4CL1_Misin08G063400	471	490	+	11.5128	4.92e-05	0.0409	CTGCCGGTCCTCTGCCCTCC
GRMZM2G064197	G2-like	Mg4CL1_Misin08G063400	22	29	+	11.5	5.08e-05	1	AGAATCTA
GRMZM2G448605	WRKY	Mg4CL1_Misin08G063400	263	283	+	11.6901	5.12e-05	0.311	TGGTAAACGACGTTGACGTGG
GRMZM2G018721	WRKY	Mg4CL1_Misin08G063400	294	303	+	10.91	5.13e-05	0.369	CCAGTCAACG
GRMZM2G118690	BBR-BPC	Mg4CL1_Misin08G063400	312	332	+	-1.5	5.32e-05	0.0518	CCCCCAGCCGCTCTCTCCCTC
GRMZM2G159119	G2-like	Mg4CL1_Misin08G063400	22	32	+	12.1515	5.53e-05	1	AGAATCTACAG
GRMZM2G047626	MYB	Mg4CL1_Misin08G063400	14	23	+	11.5645	5.55e-05	0.317	TATTAGGTAG
GRMZM2G377217	WRKY	Mg4CL1_Misin08G063400	272	281	+	11.4113	5.79e-05	0.25	ACGTTGACGT
GRMZM2G050305	MYB	Mg4CL1_Misin08G063400	335	349	-	11.8636	6.03e-05	0.149	TACGGGGTTGGTGAG
GRMZM2G348238	G2-like	Mg4CL1_Misin08G063400	22	32	+	11.4545	6.22e-05	1	AGAATCTACAG
GRMZM5G823157	WRKY	Mg4CL1_Misin08G063400	293	305	+	10.3333	6.55e-05	0.367	CCCAGTCAACGAA
GRMZM2G054125	WRKY	Mg4CL1_Misin08G063400	293	305	+	10.9242	6.66e-05	0.462	CCCAGTCAACGAA
GRMZM2G159547	MYB	Mg4CL1_Misin08G063400	416	436	-	11.3182	6.74e-05	0.177	AGTTGGGGAGTTGGTGAGTGG
GRMZM2G050939	C2H2	Mg4CL1_Misin08G063400	319	337	+	9.4127	6.96e-05	0.0695	CCGCTCTCTCCCTCACCTC
GRMZM2G381441	ERF	Mg4CL1_Misin08G063400	238	265	+	8.01515	7.02e-05	0.107	ACCACACAGCCGCTGCTAATGGGGTTGG
GRMZM2G127490	MYB	Mg4CL1_Misin08G063400	335	349	+	11.6515	7.03e-05	0.0916	CTCACCAACCCCGTA
GRMZM2G031963	WRKY	Mg4CL1_Misin08G063400	295	302	+	11.5152	7.21e-05	0.306	CAGTCAAC
GRMZM2G013391	WRKY	Mg4CL1_Misin08G063400	293	303	+	10.5606	7.31e-05	0.522	CCCAGTCAACG
GRMZM2G050305	MYB	Mg4CL1_Misin08G063400	10	24	+	11.5152	7.85e-05	0.149	AGCTTATTAGGTAGA
GRMZM2G120320	WRKY	Mg4CL1_Misin08G063400	291	305	-	11.1364	7.94e-05	0.566	TTCGTTGACTGGGAC
GRMZM5G833253	MYB	Mg4CL1_Misin08G063400	420	440	+	10.1212	8.27e-05	0.0666	TCACCAACTCCCCAACTCCCT
GRMZM2G095904	MYB	Mg4CL1_Misin08G063400	259	279	-	10.8182	8.34e-05	0.0741	GTCAACGTCGTTTACCAACCC
GRMZM2G050939	C2H2	Mg4CL1_Misin08G063400	322	340	+	9.05556	8.35e-05	0.0737	CTCTCTCCCTCACCTCACC
GRMZM2G050939	C2H2	Mg4CL1_Misin08G063400	325	343	+	9.00794	8.55e-05	0.0737	TCTCCCTCACCTCACCAAC
AC198725.4_FG009	WRKY	Mg4CL1_Misin08G063400	293	305	-	10.7727	9.3e-05	0.499	TTCGTTGACTGGG
GRMZM2G058479	GATA	Mg4CL1_Misin08G063400	120	134	+	1.65152	9.39e-05	0.662	CCATTACCGTCACCA
GRMZM2G111354	WRKY	Mg4CL1_Misin08G063400	291	304	-	9.4697	9.43e-05	0.511	TCGTTGACTGGGAC
GRMZM2G112548	NAC	Mg4CL1_Misin08G063400	276	295	+	10.1818	9.67e-05	0.339	TGACGTGGCGCCCCCGTCCC
GRMZM2G164735	BBR-BPC	Mg4CL1_Misin08G063400	319	342	-	-2.15152	9.8e-05	0.0727	TTGGTGAGGTGAGGGAGAGAGCGG
GRMZM2G065496	B3	MgC3'H1_Misin16G184900	93	113	+	10.1549	8.94e-07	0.0188	CTTTTTTTTTTGACAGAAAGA
GRMZM2G140694	Dof	MgC3'H1_Misin16G184900	422	442	+	16.2424	1.29e-06	0.00904	ATATTATTTAAAAAGGAAAAA
GRMZM2G414159	Trihelix	MgC3'H1_Misin16G184900	141	154	-	15.4848	1.39e-06	0.0297	ATTTTTACCTTAAT
GRMZM2G445944	TCP	MgC3'H1_Misin16G184900	488	498	-	16.8939	1.75e-06	0.0257	GTGGGACCCGC
GRMZM2G093725	Dof	MgC3'H1_Misin16G184900	430	444	-	15.5152	2.65e-06	0.0266	TGTTTTTCCTTTTTA
GRMZM2G017470	Dof	MgC3'H1_Misin16G184900	430	444	-	15.5152	2.65e-06	0.0265	TGTTTTTCCTTTTTA
GRMZM2G394941	Dof	MgC3'H1_Misin16G184900	86	99	-	15.0303	3e-06	0.0499	AAAAAAGTTAATGA
GRMZM2G093725	Dof	MgC3'H1_Misin16G184900	85	99	+	15.1515	3.76e-06	0.0266	ATCATTAACTTTTTT
GRMZM2G017470	Dof	MgC3'H1_Misin16G184900	85	99	+	15.1515	3.76e-06	0.0265	ATCATTAACTTTTTT
GRMZM2G140694	Dof	MgC3'H1_Misin16G184900	87	107	-	14.8939	4.38e-06	0.0131	TGTCAAAAAAAAAAGTTAATG
GRMZM5G833032	MYB_related	MgC3'H1_Misin16G184900	241	252	-	15.1061	6.5e-06	0.0498	TGATATTTTTTT
AC187157.4_FG005	HD-ZIP	MgC3'H1_Misin16G184900	82	96	-	14.7015	6.6e-06	0.141	AAAGTTAATGATGAT
GRMZM2G394941	Dof	MgC3'H1_Misin16G184900	430	443	+	14.303	7.02e-06	0.0499	TAAAAAGGAAAAAC
AC207656.3_FG002	ARF	MgC3'H1_Misin16G184900	93	113	+	2.9759	9.18e-06	0.0625	CTTTTTTTTTTGACAGAAAGA
GRMZM5G833032	MYB_related	MgC3'H1_Misin16G184900	215	226	-	14.4545	9.26e-06	0.0498	TGATATTTTTTA
GRMZM2G062244	HD-ZIP	MgC3'H1_Misin16G184900	201	221	+	14.0597	9.36e-06	0.065	CGATCAATTATAGATAAAAAA
GRMZM2G107031	TCP	MgC3'H1_Misin16G184900	479	499	+	11.9859	1.07e-05	0.0732	GGCAAGTCAGCGGGTCCCACT
GRMZM2G003514	MIKC_MADS	MgC3'H1_Misin16G184900	425	443	+	12.3333	1.15e-05	0.0806	TTATTTAAAAAGGAAAAAC
GRMZM2G096358	MYB	MgC3'H1_Misin16G184900	407	421	-	13.7879	1.19e-05	0.245	AAACAATTTAGGTAT
GRMZM2G041462	HD-ZIP	MgC3'H1_Misin16G184900	77	86	+	11.6455	1.2e-05	0.259	AACCAATCAT
GRMZM2G092214	TCP	MgC3'H1_Misin16G184900	478	498	+	13.2121	1.2e-05	0.0479	GGGCAAGTCAGCGGGTCCCAC
AC207656.3_FG002	ARF	MgC3'H1_Misin16G184900	402	422	-	1.93976	1.24e-05	0.0625	TAAACAATTTAGGTATAAAAA
GRMZM2G034638	TCP	MgC3'H1_Misin16G184900	490	498	+	13.5657	1.32e-05	0.068	GGGTCCCAC
GRMZM2G445944	TCP	MgC3'H1_Misin16G184900	488	498	+	13.1061	1.5e-05	0.0453	GCGGGTCCCAC
GRMZM2G110153	MIKC_MADS	MgC3'H1_Misin16G184900	454	467	+	12.9848	1.66e-05	0.0521	AAGAAAGTGGAAAG
GRMZM2G378665	E2F/DP	MgC3'H1_Misin16G184900	156	176	+	4.94366	2.17e-05	0.457	CATTTTTATATCCCGGCATAA
GRMZM2G021339	HD-ZIP	MgC3'H1_Misin16G184900	283	293	-	13.4776	2.39e-05	0.17	AAAATAATTTA
GRMZM2G003944	TCP	MgC3'H1_Misin16G184900	490	499	+	11.7177	2.83e-05	0.0936	GGGTCCCACT
AC207656.3_FG002	ARF	MgC3'H1_Misin16G184900	290	310	-	-1.38554	3.12e-05	0.0625	TTCATATTTATGACTATAAAA
GRMZM2G049695	MYB_related	MgC3'H1_Misin16G184900	207	221	-	11.9242	3.52e-05	0.376	TTTTTTATCTATAAT
GRMZM2G034110	MYB_related	MgC3'H1_Misin16G184900	209	223	-	12.0606	3.99e-05	0.426	TATTTTTTATCTATA
GRMZM2G037128	Trihelix	MgC3'H1_Misin16G184900	145	154	-	11.12	4.11e-05	0.661	ATTTTTACCT
GRMZM2G002128	MYB	MgC3'H1_Misin16G184900	204	224	+	11	4.2e-05	0.293	TCAATTATAGATAAAAAATAT
GRMZM2G062244	HD-ZIP	MgC3'H1_Misin16G184900	276	296	-	11.194	4.33e-05	0.135	TATAAAATAATTTATTATAAA
GRMZM2G162749	Dof	MgC3'H1_Misin16G184900	90	99	-	11.1364	4.52e-05	0.487	AAAAAAGTTA
GRMZM2G139963	HD-ZIP	MgC3'H1_Misin16G184900	283	293	-	12.3881	4.71e-05	0.268	AAAATAATTTA
GRMZM2G173633	MYB	MgC3'H1_Misin16G184900	405	419	-	11.9242	4.9e-05	0.324	ACAATTTAGGTATAA
GRMZM2G123909	GATA	MgC3'H1_Misin16G184900	195	207	-	11.5	5.76e-05	0.363	TTGATCGAATTTA
GRMZM2G110153	MIKC_MADS	MgC3'H1_Misin16G184900	428	441	+	10.9091	5.86e-05	0.102	TTTAAAAAGGAAAA
GRMZM2G171365	MIKC_MADS	MgC3'H1_Misin16G184900	363	383	+	10.7164	5.91e-05	0.0363	CCATAGTTTCATTTTTTTTTG
GRMZM2G171365	MIKC_MADS	MgC3'H1_Misin16G184900	462	482	-	10.6716	6.05e-05	0.0363	TGCCCCTTTCCTCGTCTTTCC
AC187157.4_FG005	HD-ZIP	MgC3'H1_Misin16G184900	79	93	-	10.4627	6.08e-05	0.648	GTTAATGATGATTGG
GRMZM2G047626	MYB	MgC3'H1_Misin16G184900	407	416	-	11.4113	6.21e-05	0.317	ATTTAGGTAT
GRMZM2G069274	WOX	MgC3'H1_Misin16G184900	77	86	+	11.416	6.45e-05	1	AACCAATCAT
GRMZM2G047370	Trihelix	MgC3'H1_Misin16G184900	326	335	-	10.3232	7.08e-05	0.963	TTAACCAAAA
GRMZM2G359952	MIKC_MADS	MgC3'H1_Misin16G184900	425	443	-	10.662	7.28e-05	0.257	GTTTTTCCTTTTTAAATAA
GRMZM2G325850	GATA	MgC3'H1_Misin16G184900	197	207	-	11.1579	7.36e-05	0.529	TTGATCGAATT
GRMZM2G003514	MIKC_MADS	MgC3'H1_Misin16G184900	424	442	+	7.95455	7.41e-05	0.196	ATTATTTAAAAAGGAAAAA
GRMZM5G833032	MYB_related	MgC3'H1_Misin16G184900	230	241	-	9.66667	7.75e-05	0.276	TGATATTATAAA
GRMZM2G008374	NAC	MgC3'H1_Misin16G184900	344	361	-	10.2576	8.1e-05	1	TTGCGTGCGTCAAAATTA
GRMZM2G058479	GATA	MgC3'H1_Misin16G184900	80	94	+	2.0303	8.35e-05	0.662	CAATCATCATTAACT
AC203535.4_FG001	MYB	MgC3'H1_Misin16G184900	52	62	-	10.4578	9.1e-05	0.968	TGCTCTGCGGG
GRMZM2G020805	TCP	MgC3'H1_Misin16G184900	491	498	+	7.85366	9.21e-05	0.179	GGTCCCAC
AC207656.3_FG002	ARF	MgC3'H1_Misin17G185200	270	290	+	10.0241	9.78e-07	0.0116	TTTACAGTTTCGTCGCAAAAA
GRMZM2G140694	Dof	MgC3'H1_Misin17G185200	409	429	+	16.2424	1.29e-06	0.00904	ATATTATTTAAAAAGGAAAAA
GRMZM2G127490	MYB	MgC3'H1_Misin17G185200	485	499	+	15.0909	1.63e-06	0.0116	CTCACCTACCGCCAA
GRMZM2G445944	TCP	MgC3'H1_Misin17G185200	475	485	-	16.197	2.44e-06	0.0257	GTGGGACCCAA
GRMZM2G093725	Dof	MgC3'H1_Misin17G185200	417	431	-	15.5152	2.65e-06	0.0266	TGTTTTTCCTTTTTA
GRMZM2G017470	Dof	MgC3'H1_Misin17G185200	417	431	-	15.5152	2.65e-06	0.0265	TGTTTTTCCTTTTTA
GRMZM2G414159	Trihelix	MgC3'H1_Misin17G185200	343	356	-	14.4697	4.79e-06	0.0511	TATTTTACCTTAAT
GRMZM5G833253	MYB	MgC3'H1_Misin17G185200	153	173	-	14.9394	5.33e-06	0.00859	GGCAGAGTTCACCAACCCCTG
GRMZM2G394941	Dof	MgC3'H1_Misin17G185200	417	430	+	14.303	7.02e-06	0.0499	TAAAAAGGAAAAAC
GRMZM5G833253	MYB	MgC3'H1_Misin17G185200	478	498	+	14.1364	9.42e-06	0.0116	GGTCCCACTCACCTACCGCCA
GRMZM2G065496	B3	MgC3'H1_Misin17G185200	270	290	+	2.07042	9.54e-06	0.0669	TTTACAGTTTCGTCGCAAAAA
GRMZM2G003514	MIKC_MADS	MgC3'H1_Misin17G185200	412	430	+	12.3333	1.15e-05	0.0806	TTATTTAAAAAGGAAAAAC
GRMZM2G092214	TCP	MgC3'H1_Misin17G185200	475	495	-	13.1061	1.27e-05	0.0479	CGGTAGGTGAGTGGGACCCAA
GRMZM2G034638	TCP	MgC3'H1_Misin17G185200	477	485	+	13.5657	1.32e-05	0.068	GGGTCCCAC
GRMZM2G382350	WRKY	MgC3'H1_Misin17G185200	69	76	+	13.4949	1.34e-05	0.292	CGGTCAAC
GRMZM2G031963	WRKY	MgC3'H1_Misin17G185200	69	76	+	13.0303	1.34e-05	0.19	CGGTCAAC
GRMZM2G065496	B3	MgC3'H1_Misin17G185200	295	315	+	0.422535	1.47e-05	0.0774	AACTTTGTTTTTACAGAAAGA
GRMZM2G040924	MYB	MgC3'H1_Misin17G185200	485	499	-	13.5	1.57e-05	0.0589	TTGGCGGTAGGTGAG
GRMZM2G084799	MYB	MgC3'H1_Misin17G185200	486	495	+	13.4747	1.59e-05	0.221	TCACCTACCG
GRMZM2G011357	C2H2	MgC3'H1_Misin17G185200	283	294	-	11.6373	1.66e-05	0.187	TTTTTTTTTGCG
GRMZM2G110153	MIKC_MADS	MgC3'H1_Misin17G185200	441	454	+	12.9848	1.66e-05	0.0521	AAGAAAGTGGAAAG
GRMZM2G053298	Nin-like	MgC3'H1_Misin17G185200	112	126	+	12.9296	1.78e-05	0.252	AAATCAGCAGGAGCA
GRMZM2G142751	TCP	MgC3'H1_Misin17G185200	475	494	-	3.2	2.13e-05	0.146	GGTAGGTGAGTGGGACCCAA
GRMZM2G144275	bHLH	MgC3'H1_Misin17G185200	21	28	+	13.3131	2.54e-05	0.544	TCACGTGC
GRMZM2G030762	bHLH	MgC3'H1_Misin17G185200	21	28	+	13.3131	2.54e-05	0.541	TCACGTGC
GRMZM2G129872	MYB_related	MgC3'H1_Misin17G185200	155	163	-	12.3333	2.69e-05	0.0728	ACCAACCCC
GRMZM2G065374	bHLH	MgC3'H1_Misin17G185200	21	28	+	13.5775	2.69e-05	0.56	TCACGTGC
GRMZM2G016020	MYB_related	MgC3'H1_Misin17G185200	155	163	-	12.3333	2.69e-05	0.0726	ACCAACCCC
GRMZM2G092214	TCP	MgC3'H1_Misin17G185200	465	485	+	11.5909	2.77e-05	0.0723	GGGCAAGTCATTGGGTCCCAC
GRMZM2G107031	TCP	MgC3'H1_Misin17G185200	466	486	+	9.60563	2.78e-05	0.114	GGCAAGTCATTGGGTCCCACT
GRMZM2G003944	TCP	MgC3'H1_Misin17G185200	477	486	+	11.7177	2.83e-05	0.0936	GGGTCCCACT
GRMZM2G089501	bHLH	MgC3'H1_Misin17G185200	13	27	-	12.5758	3e-05	0.638	CACGTGACTAGGGCT
GRMZM2G096358	MYB	MgC3'H1_Misin17G185200	394	408	-	12.5152	3.43e-05	0.245	AAACAATTTAGGTTT
GRMZM2G052606	MYB	MgC3'H1_Misin17G185200	486	495	-	12.0455	5.42e-05	0.345	CGGTAGGTGA
GRMZM2G065496	B3	MgC3'H1_Misin17G185200	277	297	-	-4.90141	5.45e-05	0.127	GTTTTTTTTTTTGCGACGAAA
GRMZM2G011357	C2H2	MgC3'H1_Misin17G185200	285	296	-	10.6863	5.51e-05	0.278	TTTTTTTTTTTG
GRMZM2G320287	C2H2	MgC3'H1_Misin17G185200	283	297	+	7.67073	5.62e-05	0.112	CGCAAAAAAAAAAAC
AC207656.3_FG002	ARF	MgC3'H1_Misin17G185200	277	297	-	-3.75904	5.78e-05	0.101	GTTTTTTTTTTTGCGACGAAA
GRMZM2G398506	WRKY	MgC3'H1_Misin17G185200	67	79	-	11.8939	5.81e-05	0.315	ATTGTTGACCGAT
GRMZM2G110153	MIKC_MADS	MgC3'H1_Misin17G185200	415	428	+	10.9091	5.86e-05	0.102	TTTAAAAAGGAAAA
GRMZM2G050550	MYB	MgC3'H1_Misin17G185200	261	279	+	10.5	5.87e-05	1	AACTTTGTTTTTACAGTTT
GRMZM2G171365	MIKC_MADS	MgC3'H1_Misin17G185200	449	469	-	10.6716	6.05e-05	0.0363	TGCCCCTTTCCTCGTCTTTCC
GRMZM2G432583	WRKY	MgC3'H1_Misin17G185200	69	76	+	12.1515	6.23e-05	1	CGGTCAAC
GRMZM2G108424	MYB_related	MgC3'H1_Misin17G185200	13	22	+	10.8384	6.3e-05	1	AGCCCTAGTC
GRMZM2G050305	MYB	MgC3'H1_Misin17G185200	152	166	+	11.7273	6.71e-05	0.149	CCAGGGGTTGGTGAA
GRMZM2G095239	MYB_related	MgC3'H1_Misin17G185200	394	402	-	11.9296	7.07e-05	0.633	TTTAGGTTT
GRMZM2G359952	MIKC_MADS	MgC3'H1_Misin17G185200	412	430	-	10.662	7.28e-05	0.257	GTTTTTCCTTTTTAAATAA
GRMZM2G414159	Trihelix	MgC3'H1_Misin17G185200	267	280	+	11.2121	7.39e-05	0.225	GTTTTTACAGTTTC
GRMZM2G003514	MIKC_MADS	MgC3'H1_Misin17G185200	411	429	+	7.95455	7.41e-05	0.196	ATTATTTAAAAAGGAAAAA
GRMZM2G110913	LBD	MgC3'H1_Misin17G185200	107	125	-	10.7273	7.67e-05	0.403	GCTCCTGCTGATTTAAAGG
GRMZM2G095904	MYB	MgC3'H1_Misin17G185200	475	495	+	10.8939	7.96e-05	0.0741	TTGGGTCCCACTCACCTACCG
GRMZM2G137358	bHLH	MgC3'H1_Misin17G185200	15	35	+	11.2879	8.17e-05	1	CCCTAGTCACGTGCTCTTGTG
GRMZM2G387528	bHLH	MgC3'H1_Misin17G185200	21	30	-	11.3182	8.56e-05	0.906	GAGCACGTGA
GRMZM2G448605	WRKY	MgC3'H1_Misin17G185200	67	87	-	10.2958	8.84e-05	0.311	TGGATCGTATTGTTGACCGAT
GRMZM2G040924	MYB	MgC3'H1_Misin17G185200	152	166	+	10.6364	8.87e-05	0.105	CCAGGGGTTGGTGAA
GRMZM2G377217	WRKY	MgC3'H1_Misin17G185200	69	78	-	10.8226	9.2e-05	0.258	TTGTTGACCG
GRMZM2G020805	TCP	MgC3'H1_Misin17G185200	478	485	+	7.85366	9.21e-05	0.179	GGTCCCAC
GRMZM2G017087	TALE	MgC3'H1_Misin17G185200	134	153	+	10.3718	9.52e-05	0.0596	TCCACTATCCTCCCTCCTCC
GRMZM2G111354	WRKY	MgC3'H1_Misin17G185200	65	78	-	9.43939	9.54e-05	0.511	TTGTTGACCGATTC
GRMZM2G350165	bHLH	MgC3'H1_Misin17G185200	20	29	+	11.17	9.63e-05	0.52	GTCACGTGCT
GRMZM2G350165	bHLH	MgC3'H1_Misin17G185200	20	29	-	11.17	9.63e-05	0.52	AGCACGTGAC
GRMZM2G127490	MYB	MgC3'H1_Misin17G185200	152	166	-	11.1515	9.76e-05	0.104	TTCACCAACCCCTGG
GRMZM2G129872	MYB_related	MgC3'H1_Misin17G185200	488	496	+	10.8111	9.95e-05	0.196	ACCTACCGC
GRMZM2G016020	MYB_related	MgC3'H1_Misin17G185200	488	496	+	10.8111	9.95e-05	0.195	ACCTACCGC
GRMZM2G140694	Dof	MgCAD_Misin07G068900	35	55	-	14.6212	5.5e-06	0.0136	AAAACCTAGGAAAAGAAAAAA
GRMZM2G034840	ARF	MgCAD_Misin07G068900	107	116	-	13.6818	9.52e-06	0.202	ACCGACAAAT
GRMZM2G320287	C2H2	MgCAD_Misin07G068900	35	49	-	12.4756	9.61e-06	0.0533	TAGGAAAAGAAAAAA
GRMZM2G093595	ERF	MgCAD_Misin07G068900	447	456	+	13.1	1.21e-05	0.0394	CGCTGCCCCT
GRMZM2G144744	GRAS	MgCAD_Misin07G068900	30	49	-	13.0139	1.49e-05	0.031	TAGGAAAAGAAAAAAAAATC
GRMZM2G378580	ARF	MgCAD_Misin07G068900	108	117	-	11.8788	1.55e-05	0.293	TACCGACAAA
GRMZM2G320287	C2H2	MgCAD_Misin07G068900	232	246	-	10.8415	1.84e-05	0.0649	AAAAAAAAAACACAA
GRMZM2G102514	BES1	MgCAD_Misin07G068900	195	214	-	12.5	2.16e-05	0.454	GTACACGTGCTCGTGTTTAG
GRMZM2G076636	bHLH	MgCAD_Misin07G068900	205	212	-	13.6778	2.54e-05	0.419	ACACGTGC
GRMZM2G026643	HD-ZIP	MgCAD_Misin07G068900	338	348	+	12.7164	2.68e-05	0.203	TCATTTATTAA
GRMZM2G171365	MIKC_MADS	MgCAD_Misin07G068900	29	49	+	12.0896	2.78e-05	0.0247	GGATTTTTTTTTCTTTTCCTA
GRMZM2G072926	ERF	MgCAD_Misin07G068900	107	121	+	12.5909	2.97e-05	0.26	ATTTGTCGGTACATA
GRMZM2G017187	B3	MgCAD_Misin07G068900	109	116	-	13.4111	3.01e-05	0.17	ACCGACAA
GRMZM2G093725	Dof	MgCAD_Misin07G068900	33	47	+	12.1364	3.73e-05	0.0988	TTTTTTTTCTTTTCC
GRMZM2G017470	Dof	MgCAD_Misin07G068900	33	47	+	12.1364	3.73e-05	0.0985	TTTTTTTTCTTTTCC
GRMZM2G126646	HD-ZIP	MgCAD_Misin07G068900	338	348	+	12.2121	3.8e-05	0.409	TCATTTATTAA
GRMZM2G159937	bHLH	MgCAD_Misin07G068900	205	212	+	12.952	3.89e-05	0.418	GCACGTGT
GRMZM2G159937	bHLH	MgCAD_Misin07G068900	205	212	-	12.952	3.89e-05	0.418	ACACGTGC
GRMZM2G076636	bHLH	MgCAD_Misin07G068900	205	212	+	12.8333	3.89e-05	0.419	GCACGTGT
GRMZM2G001930	bHLH	MgCAD_Misin07G068900	205	212	+	12.6145	3.89e-05	0.422	GCACGTGT
GRMZM2G001930	bHLH	MgCAD_Misin07G068900	205	212	-	12.6145	3.89e-05	0.422	ACACGTGC
GRMZM5G812774	BES1	MgCAD_Misin07G068900	203	213	-	11.0758	3.95e-05	0.82	TACACGTGCTC
GRMZM2G021790	ERF	MgCAD_Misin07G068900	366	382	+	10.3333	4.28e-05	0.085	GTGGCGGCCACAGAAGA
GRMZM2G368838	ERF	MgCAD_Misin07G068900	107	121	+	12.1515	4.54e-05	0.479	ATTTGTCGGTACATA
GRMZM2G144275	bHLH	MgCAD_Misin07G068900	205	212	-	12.7374	5.09e-05	0.544	ACACGTGC
GRMZM2G030762	bHLH	MgCAD_Misin07G068900	205	212	-	12.7374	5.09e-05	0.541	ACACGTGC
GRMZM2G030710	ARF	MgCAD_Misin07G068900	109	118	+	11.9091	5.45e-05	0.511	TTGTCGGTAC
GRMZM2G350165	bHLH	MgCAD_Misin07G068900	204	213	+	11.5	5.83e-05	0.52	AGCACGTGTA
GRMZM2G350165	bHLH	MgCAD_Misin07G068900	204	213	-	11.5	5.83e-05	0.52	TACACGTGCT
GRMZM2G320287	C2H2	MgCAD_Misin07G068900	34	48	-	7.47561	6e-05	0.112	AGGAAAAGAAAAAAA
GRMZM2G179677	C2H2	MgCAD_Misin07G068900	230	246	-	7.87879	6.45e-05	0.351	AAAAAAAAAACACAATT
GRMZM2G303463	bHLH	MgCAD_Misin07G068900	205	212	+	11.7581	6.58e-05	0.704	GCACGTGT
GRMZM2G303463	bHLH	MgCAD_Misin07G068900	205	212	-	11.7581	6.58e-05	0.704	ACACGTGC
GRMZM2G132868	bZIP	MgCAD_Misin07G068900	205	212	-	8.09756	6.74e-05	1	ACACGTGC
AC198403.3_FG001	ERF	MgCAD_Misin07G068900	110	129	-	10.3182	6.89e-05	0.08	CAGCTCCGTATGTACCGACA
GRMZM2G376255	ERF	MgCAD_Misin07G068900	430	440	+	9.95455	7.2e-05	0.151	GCGCCACCGAT
GRMZM2G164735	BBR-BPC	MgCAD_Misin07G068900	136	159	-	-1.12121	7.25e-05	0.0672	GAGTAGGTTAGCGAAGGAAACACA
GRMZM2G060517	ERF	MgCAD_Misin07G068900	366	375	-	10.9301	7.32e-05	0.149	TGGCCGCCAC
GRMZM2G006752	EIL	MgCAD_Misin07G068900	112	122	-	11.596	7.37e-05	0.977	GTATGTACCGA
AC203535.4_FG001	MYB	MgCAD_Misin07G068900	424	434	+	10.6988	7.73e-05	0.968	GGCACAGCGCC
GRMZM2G010100	ERF	MgCAD_Misin07G068900	367	381	-	11.0758	7.91e-05	0.0878	CTTCTGTGGCCGCCA
GRMZM2G040924	MYB	MgCAD_Misin07G068900	149	163	-	10.7424	8.42e-05	0.105	GAGAGAGTAGGTTAG
GRMZM2G042756	ERF	MgCAD_Misin07G068900	107	121	-	10.6061	8.59e-05	0.602	TATGTACCGACAAAT
GRMZM2G381441	ERF	MgCAD_Misin07G068900	354	381	-	7.07576	8.96e-05	0.119	CTTCTGTGGCCGCCACAGTCCACAGGAG
GRMZM2G037128	Trihelix	MgCAD_Misin07G068900	347	356	+	10.53	9.18e-05	0.661	AATTTTACTC
GRMZM2G097182	ERF	MgCAD_Misin07G068900	107	119	+	11.0758	9.42e-05	0.668	ATTTGTCGGTACA
GRMZM2G137341	ERF	MgCAD_Misin07G068900	109	118	-	11.1414	9.49e-05	0.497	GTACCGACAA
GRMZM2G144744	GRAS	MgCAD_Misin07G068900	32	51	-	10.2222	9.57e-05	0.0791	CCTAGGAAAAGAAAAAAAAA
GRMZM2G301860	ERF	MgCAD_Misin07G068900	107	123	+	8.34848	9.65e-05	1	ATTTGTCGGTACATACG
GRMZM2G011357	C2H2	MgCAD_Misin07G068900	37	48	+	10.1569	9.75e-05	0.34	TTTTCTTTTCCT
GRMZM2G320287	C2H2	MgCAD_Misin07G068900	107	121	-	5.86585	9.98e-05	0.141	TATGTACCGACAAAT
GRMZM2G093595	ERF	MgCAD_Misin08G068700	443	452	+	13.1	1.21e-05	0.0394	CGCTGCCCCT
GRMZM2G149040	bZIP	MgCAD_Misin08G068700	165	175	+	13.6818	1.33e-05	0.142	CACGGCTGGCA
GRMZM2G026643	HD-ZIP	MgCAD_Misin08G068700	335	345	+	12.7164	2.68e-05	0.203	TCATTTATTAA
GRMZM2G169654	RAV	MgCAD_Misin08G068700	13	20	-	13.1313	3.19e-05	0.692	GATGTTGC
GRMZM2G142179	ERF	MgCAD_Misin08G068700	110	130	-	10.4507	3.54e-05	0.0582	ACTCCACCGCAGCGTCAACAA
GRMZM2G126646	HD-ZIP	MgCAD_Misin08G068700	335	345	+	12.2121	3.8e-05	0.409	TCATTTATTAA
GRMZM2G376255	ERF	MgCAD_Misin08G068700	120	130	-	11	4.45e-05	0.105	ACTCCACCGCA
GRMZM2G310368	ERF	MgCAD_Misin08G068700	110	130	+	10.2576	4.84e-05	0.0809	TTGTTGACGCTGCGGTGGAGT
GRMZM2G017087	TALE	MgCAD_Misin08G068700	158	177	-	11.4359	5.16e-05	0.041	CCTGCCAGCCGTGCCTCGCG
GRMZM2G066158	ERF	MgCAD_Misin08G068700	175	182	-	8.45528	6.08e-05	0.131	CGCCGCCT
GRMZM2G111415	ERF	MgCAD_Misin08G068700	113	131	+	10.2273	6.37e-05	0.102	TTGACGCTGCGGTGGAGTG
GRMZM2G060517	ERF	MgCAD_Misin08G068700	174	183	-	11.0559	6.59e-05	0.149	ACGCCGCCTG
GRMZM2G017087	TALE	MgCAD_Misin08G068700	179	198	-	11	6.68e-05	0.0484	CTTGCTCGGTGCCTCACGCC
GRMZM2G010100	ERF	MgCAD_Misin08G068700	399	413	-	11.1061	7.77e-05	0.0878	CCAACTCCTCCGGCC
GRMZM2G171365	MIKC_MADS	MgCAD_Misin08G068700	222	242	+	9.89552	8.92e-05	0.0434	GGCTGGTGTGTGTTTTTTTCG
GRMZM2G377217	WRKY	MgCAD_Misin08G068700	240	249	+	10.8226	9.2e-05	0.258	TCGCTGACCT
GRMZM5G833253	MYB	MgCCoAOMT1_Misin18G055800	364	384	+	18.5606	1.49e-07	0.000626	CCCCCACCCCACCAACCAAAC
GRMZM2G127490	MYB	MgCCoAOMT1_Misin18G055800	371	385	+	16.197	1.76e-07	0.00188	CCCACCAACCAAACC
GRMZM2G095904	MYB	MgCCoAOMT1_Misin18G055800	361	381	+	17.1212	2.24e-07	0.00178	CCACCCCCACCCCACCAACCA
GRMZM2G040924	MYB	MgCCoAOMT1_Misin18G055800	371	385	-	15.9394	1.75e-06	0.0187	GGTTTGGTTGGTGGG
GRMZM2G172327	MYB	MgCCoAOMT1_Misin18G055800	371	391	-	15.5909	1.95e-06	0.0204	ACTGTGGGTTTGGTTGGTGGG
GRMZM2G159547	MYB	MgCCoAOMT1_Misin18G055800	368	388	-	14.8636	3.36e-06	0.0176	GTGGGTTTGGTTGGTGGGGTG
GRMZM2G095904	MYB	MgCCoAOMT1_Misin18G055800	365	385	+	14.5606	4.69e-06	0.014	CCCCACCCCACCAACCAAACC
GRMZM2G162749	Dof	MgCCoAOMT1_Misin18G055800	94	103	-	12.0182	7.23e-06	0.156	CAAAAAGTGT
GRMZM2G095904	MYB	MgCCoAOMT1_Misin18G055800	115	135	+	12.9242	1.94e-05	0.0426	CTCCAGGTCTCCAACCAAACA
GRMZM2G029323	ERF	MgCCoAOMT1_Misin18G055800	396	405	+	11.5556	1.96e-05	0.21	CACCGACCGC
GRMZM2G074373	bZIP	MgCCoAOMT1_Misin18G055800	257	271	-	11.7121	2.32e-05	0.124	ACTGCCGACCTGGCA
GRMZM2G011932	bZIP	MgCCoAOMT1_Misin18G055800	257	271	+	11.6061	2.4e-05	0.128	TGCCAGGTCGGCAGT
GRMZM2G097081	ERF	MgCCoAOMT1_Misin18G055800	347	360	-	12.3636	3.56e-05	0.392	GTTGCCGGTGGCCG
GRMZM2G479885	bZIP	MgCCoAOMT1_Misin18G055800	257	271	-	9.34848	3.88e-05	0.207	ACTGCCGACCTGGCA
GRMZM2G060517	ERF	MgCCoAOMT1_Misin18G055800	304	313	+	11.4965	4.03e-05	0.116	CGGCCGCCAC
GRMZM2G018398	ERF	MgCCoAOMT1_Misin18G055800	301	321	-	10.9242	4.14e-05	0.122	GGGGGTGGGTGGCGGCCGCTG
GRMZM2G093595	ERF	MgCCoAOMT1_Misin18G055800	296	305	-	11.7556	4.15e-05	0.0812	CGCTGCCCGC
GRMZM2G444748	bZIP	MgCCoAOMT1_Misin18G055800	257	271	-	8.30303	4.39e-05	0.234	ACTGCCGACCTGGCA
GRMZM2G171365	MIKC_MADS	MgCCoAOMT1_Misin18G055800	168	188	-	11.194	4.59e-05	0.0335	GGTCGCCTTCCTCCTCTTTCC
GRMZM2G021790	ERF	MgCCoAOMT1_Misin18G055800	297	313	-	10.1212	4.67e-05	0.085	GTGGCGGCCGCTGCCCG
GRMZM2G361611	bZIP	MgCCoAOMT1_Misin18G055800	257	271	+	8.80303	4.73e-05	0.253	TGCCAGGTCGGCAGT
GRMZM2G045748	MYB	MgCCoAOMT1_Misin18G055800	307	321	+	11.3333	5.8e-05	0.206	CCGCCACCCACCCCC
GRMZM2G097182	ERF	MgCCoAOMT1_Misin18G055800	259	271	+	11.8182	6.19e-05	0.658	CCAGGTCGGCAGT
GRMZM2G127490	MYB	MgCCoAOMT1_Misin18G055800	309	323	+	11.7576	6.52e-05	0.0916	GCCACCCACCCCCGC
GRMZM2G381441	ERF	MgCCoAOMT1_Misin18G055800	298	325	+	8.09091	6.88e-05	0.107	GGGCAGCGGCCGCCACCCACCCCCGCGC
GRMZM2G387528	bHLH	MgCCoAOMT1_Misin18G055800	452	461	-	11.7879	7.05e-05	0.906	AGGCATGTGA
GRMZM2G129872	MYB_related	MgCCoAOMT1_Misin18G055800	374	382	+	11.3556	7.76e-05	0.168	ACCAACCAA
GRMZM2G016020	MYB_related	MgCCoAOMT1_Misin18G055800	374	382	+	11.3556	7.76e-05	0.168	ACCAACCAA
GRMZM2G042756	ERF	MgCCoAOMT1_Misin18G055800	259	273	-	10.7576	8.04e-05	0.602	TGACTGCCGACCTGG
GRMZM2G065374	bHLH	MgCCoAOMT1_Misin18G055800	452	459	+	12.3099	8.1e-05	0.843	TCACATGC
GRMZM2G164909	HSF	MgCCoAOMT1_Misin18G055800	74	87	+	7.84848	8.34e-05	1	TTCCAGACAACTCT
GRMZM2G050305	MYB	MgCCoAOMT1_Misin18G055800	371	385	-	11.4242	8.36e-05	0.149	GGTTTGGTTGGTGGG
GRMZM2G047370	Trihelix	MgCCoAOMT1_Misin18G055800	21	30	+	10.1414	8.92e-05	0.963	CTAACCAAAC
GRMZM2G045748	MYB	MgCCoAOMT1_Misin18G055800	372	386	+	10.5909	9.31e-05	0.206	CCACCAACCAAACCC
GRMZM2G376255	ERF	MgCCoAOMT1_Misin18G055800	304	314	+	9.28788	9.37e-05	0.151	CGGCCGCCACC
GRMZM2G074373	bZIP	MgCCoAOMT1_Misin18G055800	115	129	-	7.07576	9.44e-05	0.288	GTTGGAGACCTGGAG
GRMZM5G833253	MYB	MgCCoAOMT1_Misin19G056400	165	185	+	20.5455	5.15e-09	0.000108	TCCCTTTCCCACCAACCCCCC
GRMZM2G127490	MYB	MgCCoAOMT1_Misin19G056400	346	360	+	16.197	1.76e-07	0.00188	CCCACCAACCAAACC
GRMZM2G095904	MYB	MgCCoAOMT1_Misin19G056400	336	356	+	17.0303	2.55e-07	0.00178	CCGCTCACACCCCACCAACCA
GRMZM5G833253	MYB	MgCCoAOMT1_Misin19G056400	339	359	+	17.9394	3.23e-07	0.00109	CTCACACCCCACCAACCAAAC
GRMZM2G040924	MYB	MgCCoAOMT1_Misin19G056400	346	360	-	15.9394	1.75e-06	0.0187	GGTTTGGTTGGTGGG
GRMZM2G172327	MYB	MgCCoAOMT1_Misin19G056400	346	366	-	15.5909	1.95e-06	0.0204	ACTGTGGGTTTGGTTGGTGGG
GRMZM2G159547	MYB	MgCCoAOMT1_Misin19G056400	169	189	-	15.1212	2.52e-06	0.0176	GAGAGGGGGGTTGGTGGGAAA
GRMZM2G095904	MYB	MgCCoAOMT1_Misin19G056400	162	182	+	15.0909	2.75e-06	0.0096	GCGTCCCTTTCCCACCAACCC
GRMZM2G159547	MYB	MgCCoAOMT1_Misin19G056400	343	363	-	14.8636	3.36e-06	0.0176	GTGGGTTTGGTTGGTGGGGTG
GRMZM2G127490	MYB	MgCCoAOMT1_Misin19G056400	172	186	+	14.4394	4.42e-06	0.0188	CCCACCAACCCCCCT
GRMZM2G021790	ERF	MgCCoAOMT1_Misin19G056400	313	329	-	14.303	6.54e-06	0.0319	GTGGCGGCCGCTGGGGC
GRMZM2G172327	MYB	MgCCoAOMT1_Misin19G056400	172	192	-	14.5606	6.69e-06	0.0347	GCGGAGAGGGGGGTTGGTGGG
GRMZM2G040924	MYB	MgCCoAOMT1_Misin19G056400	172	186	-	14.3485	8.06e-06	0.0481	AGGGGGGTTGGTGGG
AC198403.3_FG001	ERF	MgCCoAOMT1_Misin19G056400	309	328	+	13.5152	9.52e-06	0.0331	CCCCGCCCCAGCGGCCGCCA
AC205574.3_FG006	TCP	MgCCoAOMT1_Misin19G056400	236	245	+	13.5152	1.49e-05	0.303	CGGGCACCAC
GRMZM2G341747	CAMTA	MgCCoAOMT1_Misin19G056400	377	385	+	11.0404	1.89e-05	0.295	CCGCGTCCG
GRMZM2G029323	ERF	MgCCoAOMT1_Misin19G056400	371	380	+	11.5556	1.96e-05	0.21	CACCGACCGC
GRMZM2G149040	bZIP	MgCCoAOMT1_Misin19G056400	426	436	+	13.0758	2.28e-05	0.163	GCCACCTGGCA
GRMZM2G074373	bZIP	MgCCoAOMT1_Misin19G056400	126	140	-	11.7121	2.32e-05	0.124	ACTGCCGACCTGGCA
GRMZM2G011932	bZIP	MgCCoAOMT1_Misin19G056400	126	140	+	11.6061	2.4e-05	0.128	TGCCAGGTCGGCAGT
GRMZM2G095904	MYB	MgCCoAOMT1_Misin19G056400	340	360	+	12.5303	2.63e-05	0.0499	TCACACCCCACCAACCAAACC
GRMZM2G129872	MYB_related	MgCCoAOMT1_Misin19G056400	175	183	+	12.3333	2.69e-05	0.0728	ACCAACCCC
GRMZM2G016020	MYB_related	MgCCoAOMT1_Misin19G056400	175	183	+	12.3333	2.69e-05	0.0726	ACCAACCCC
GRMZM2G110153	MIKC_MADS	MgCCoAOMT1_Misin19G056400	51	64	+	12.197	2.76e-05	0.0728	CGGAAAGAGGAAGG
GRMZM2G381441	ERF	MgCCoAOMT1_Misin19G056400	314	341	+	10.4242	3.72e-05	0.106	CCCCAGCGGCCGCCACCCACCCCCGCTC
GRMZM2G479885	bZIP	MgCCoAOMT1_Misin19G056400	126	140	-	9.34848	3.88e-05	0.207	ACTGCCGACCTGGCA
GRMZM2G142179	ERF	MgCCoAOMT1_Misin19G056400	305	325	+	10.1831	4e-05	0.0588	CCCGCCCCGCCCCAGCGGCCG
GRMZM2G060517	ERF	MgCCoAOMT1_Misin19G056400	320	329	+	11.4965	4.03e-05	0.116	CGGCCGCCAC
GRMZM2G018398	ERF	MgCCoAOMT1_Misin19G056400	317	337	-	10.9242	4.14e-05	0.122	GGGGGTGGGTGGCGGCCGCTG
GRMZM2G017087	TALE	MgCCoAOMT1_Misin19G056400	246	265	-	11.7179	4.34e-05	0.0396	CCTTCGGCCTCCCGTTCGCC
GRMZM2G444748	bZIP	MgCCoAOMT1_Misin19G056400	126	140	-	8.30303	4.39e-05	0.234	ACTGCCGACCTGGCA
GRMZM2G020805	TCP	MgCCoAOMT1_Misin19G056400	238	245	+	13.0407	4.54e-05	0.179	GGCACCAC
GRMZM2G361611	bZIP	MgCCoAOMT1_Misin19G056400	126	140	+	8.80303	4.73e-05	0.253	TGCCAGGTCGGCAGT
GRMZM2G034638	TCP	MgCCoAOMT1_Misin19G056400	397	405	-	11.4343	4.92e-05	0.107	GGGCCCCGC
GRMZM2G341747	CAMTA	MgCCoAOMT1_Misin19G056400	226	234	+	10.8182	5.46e-05	0.295	CCGCGTCCA
GRMZM2G045748	MYB	MgCCoAOMT1_Misin19G056400	323	337	+	11.3333	5.8e-05	0.206	CCGCCACCCACCCCC
GRMZM2G097182	ERF	MgCCoAOMT1_Misin19G056400	128	140	+	11.8182	6.19e-05	0.658	CCAGGTCGGCAGT
GRMZM2G074373	bZIP	MgCCoAOMT1_Misin19G056400	422	436	+	8.68182	6.2e-05	0.254	GCTCGCCACCTGGCA
GRMZM2G127490	MYB	MgCCoAOMT1_Misin19G056400	325	339	+	11.7576	6.52e-05	0.0916	GCCACCCACCCCCGC
GRMZM2G092517	LBD	MgCCoAOMT1_Misin19G056400	233	249	+	10.5606	6.75e-05	0.141	CACCGGGCACCACGGCG
GRMZM2G445944	TCP	MgCCoAOMT1_Misin19G056400	397	407	+	9.18182	6.99e-05	0.184	GCGGGGCCCGG
GRMZM2G074373	bZIP	MgCCoAOMT1_Misin19G056400	425	439	-	8.16667	7.14e-05	0.254	GGCTGCCAGGTGGCG
GRMZM2G010100	ERF	MgCCoAOMT1_Misin19G056400	314	328	+	11.2121	7.3e-05	0.0878	CCCCAGCGGCCGCCA
GRMZM2G108959	MYB	MgCCoAOMT1_Misin19G056400	168	186	+	10.8182	7.44e-05	0.519	CTTTCCCACCAACCCCCCT
AC233943.1_FG002	LBD	MgCCoAOMT1_Misin19G056400	310	330	+	9.28788	7.45e-05	0.0627	CCCGCCCCAGCGGCCGCCACC
GRMZM2G129872	MYB_related	MgCCoAOMT1_Misin19G056400	349	357	+	11.3556	7.76e-05	0.168	ACCAACCAA
GRMZM2G016020	MYB_related	MgCCoAOMT1_Misin19G056400	349	357	+	11.3556	7.76e-05	0.168	ACCAACCAA
GRMZM2G045748	MYB	MgCCoAOMT1_Misin19G056400	170	184	+	10.8636	7.84e-05	0.206	TTCCCACCAACCCCC
GRMZM2G042756	ERF	MgCCoAOMT1_Misin19G056400	128	142	-	10.7576	8.04e-05	0.602	TGACTGCCGACCTGG
GRMZM2G092517	LBD	MgCCoAOMT1_Misin19G056400	233	249	-	10.2273	8.05e-05	0.141	CGCCGTGGTGCCCGGTG
GRMZM2G341747	CAMTA	MgCCoAOMT1_Misin19G056400	70	78	-	10.7172	8.22e-05	0.327	CCGCGTGGC
GRMZM2G050305	MYB	MgCCoAOMT1_Misin19G056400	346	360	-	11.4242	8.36e-05	0.149	GGTTTGGTTGGTGGG
GRMZM2G381441	ERF	MgCCoAOMT1_Misin19G056400	470	497	+	7.31818	8.41e-05	0.119	TTACATAAGCCGCCCCGGCGGCACGGCA
GRMZM2G118250	LBD	MgCCoAOMT1_Misin19G056400	233	253	-	9.36364	8.97e-05	0.0929	CGTTCGCCGTGGTGCCCGGTG
GRMZM2G093595	ERF	MgCCoAOMT1_Misin19G056400	37	46	+	10.9444	9.21e-05	0.12	CGCTGCTCTC
GRMZM2G045748	MYB	MgCCoAOMT1_Misin19G056400	347	361	+	10.5909	9.31e-05	0.206	CCACCAACCAAACCC
GRMZM2G376255	ERF	MgCCoAOMT1_Misin19G056400	320	330	+	9.28788	9.37e-05	0.151	CGGCCGCCACC
GRMZM2G092214	TCP	MgCCoAOMT1_Misin19G056400	387	407	+	8.72727	9.86e-05	0.228	TCGCTGACGCGCGGGGCCCGG
GRMZM2G171365	MIKC_MADS	MgCCoAOMT3_Misin10G114300	291	311	-	19.7761	5.29e-08	0.000216	TTTTTCTTATTTTCTTTTTTA
GRMZM2G144744	GRAS	MgCCoAOMT3_Misin10G114300	288	307	+	16.7361	6.58e-07	0.00453	AAGTAAAAAAGAAAATAAGA
GRMZM2G171365	MIKC_MADS	MgCCoAOMT3_Misin10G114300	290	310	-	16.2687	1.56e-06	0.00399	TTTTCTTATTTTCTTTTTTAC
GRMZM2G140694	Dof	MgCCoAOMT3_Misin10G114300	284	304	+	15.3939	2.84e-06	0.0119	TGGAAAGTAAAAAAGAAAATA
GRMZM2G453571	WRKY	MgCCoAOMT3_Misin10G114300	397	407	+	15.8182	2.89e-06	0.0623	CAAAGTCAACA
GRMZM2G139073	MIKC_MADS	MgCCoAOMT3_Misin10G114300	216	230	-	15.0704	3.96e-06	0.0421	CTCCCAATATAGAAA
GRMZM2G046885	MIKC_MADS	MgCCoAOMT3_Misin10G114300	214	228	+	14.8485	5.01e-06	0.107	AATTTCTATATTGGG
GRMZM2G057386	ERF	MgCCoAOMT3_Misin10G114300	382	396	-	14.5152	5.35e-06	0.0282	CTCCCGCCGGCGCCA
GRMZM2G449681	WRKY	MgCCoAOMT3_Misin10G114300	397	407	+	14.9242	5.74e-06	0.124	CAAAGTCAACA
GRMZM2G003944	TCP	MgCCoAOMT3_Misin10G114300	137	146	+	14.4677	6.1e-06	0.0605	GGGACCCACA
GRMZM2G164735	BBR-BPC	MgCCoAOMT3_Misin10G114300	98	121	+	6.19697	6.78e-06	0.0226	GAGAGAGAAAGATGGGAGAGGATT
GRMZM2G163054	WRKY	MgCCoAOMT3_Misin10G114300	395	407	-	14.5152	7.72e-06	0.166	TGTTGACTTTGCT
GRMZM2G057116	WRKY	MgCCoAOMT3_Misin10G114300	395	407	-	14.5152	7.72e-06	0.166	TGTTGACTTTGCT
GRMZM2G111354	WRKY	MgCCoAOMT3_Misin10G114300	395	408	-	14.4848	7.75e-06	0.166	CTGTTGACTTTGCT
GRMZM2G171365	MIKC_MADS	MgCCoAOMT3_Misin10G114300	285	305	-	14.1194	7.78e-06	0.0106	TTATTTTCTTTTTTACTTTCC
GRMZM2G180319	LBD	MgCCoAOMT3_Misin10G114300	33	47	-	13.8333	7.85e-06	0.167	CCGGCGATATCGCAG
AC234520.1_FG003	G2-like	MgCCoAOMT3_Misin10G114300	29	39	-	14.3182	8.18e-06	0.0882	ATCGCAGATTC
GRMZM2G120320	WRKY	MgCCoAOMT3_Misin10G114300	395	409	-	14.2879	8.36e-06	0.179	CCTGTTGACTTTGCT
GRMZM2G054125	WRKY	MgCCoAOMT3_Misin10G114300	397	409	+	14.1667	1.02e-05	0.219	CAAAGTCAACAGG
GRMZM2G018721	WRKY	MgCCoAOMT3_Misin10G114300	398	407	+	11.88	1.03e-05	0.223	AAAGTCAACA
GRMZM2G013391	WRKY	MgCCoAOMT3_Misin10G114300	397	407	+	14.197	1.04e-05	0.225	CAAAGTCAACA
GRMZM2G164735	BBR-BPC	MgCCoAOMT3_Misin10G114300	96	119	+	4.83333	1.09e-05	0.0311	CGGAGAGAGAAAGATGGGAGAGGA
GRMZM2G171365	MIKC_MADS	MgCCoAOMT3_Misin10G114300	288	308	-	13.6119	1.09e-05	0.0131	TTCTTATTTTCTTTTTTACTT
GRMZM2G079653	ERF	MgCCoAOMT3_Misin10G114300	382	396	+	13.5606	1.1e-05	0.0711	TGGCGCCGGCGGGAG
GRMZM2G129034	MIKC_MADS	MgCCoAOMT3_Misin10G114300	216	228	-	13.5211	1.12e-05	0.121	CCCAATATAGAAA
GRMZM5G823157	WRKY	MgCCoAOMT3_Misin10G114300	397	409	+	13.9394	1.16e-05	0.248	CAAAGTCAACAGG
GRMZM2G048450	WRKY	MgCCoAOMT3_Misin10G114300	397	409	-	13.1515	1.18e-05	0.214	CCTGTTGACTTTG
GRMZM2G092214	TCP	MgCCoAOMT3_Misin10G114300	125	145	+	12.9545	1.38e-05	0.0479	TGGGGGAATAAAGGGACCCAC
GRMZM2G445944	TCP	MgCCoAOMT3_Misin10G114300	135	145	-	13.2121	1.45e-05	0.0453	GTGGGTCCCTT
GRMZM2G093725	Dof	MgCCoAOMT3_Misin10G114300	292	306	-	13.4848	1.49e-05	0.0527	CTTATTTTCTTTTTT
GRMZM2G017470	Dof	MgCCoAOMT3_Misin10G114300	292	306	-	13.4848	1.49e-05	0.0526	CTTATTTTCTTTTTT
GRMZM2G010920	G2-like	MgCCoAOMT3_Misin10G114300	171	179	-	13.4474	1.5e-05	0.107	TAGAAAACA
GRMZM2G010100	ERF	MgCCoAOMT3_Misin10G114300	385	399	-	13.4697	1.5e-05	0.05	TTGCTCCCGCCGGCG
GRMZM2G144744	GRAS	MgCCoAOMT3_Misin10G114300	296	315	+	13	1.5e-05	0.031	AAGAAAATAAGAAAAAATTA
GRMZM2G110153	MIKC_MADS	MgCCoAOMT3_Misin10G114300	289	302	+	12.9242	1.73e-05	0.0521	AGTAAAAAAGAAAA
GRMZM2G171365	MIKC_MADS	MgCCoAOMT3_Misin10G114300	97	117	-	12.8507	1.77e-05	0.0172	CTCTCCCATCTTTCTCTCTCC
AC198725.4_FG009	WRKY	MgCCoAOMT3_Misin10G114300	397	409	-	13.303	1.9e-05	0.271	CCTGTTGACTTTG
GRMZM2G127064	WRKY	MgCCoAOMT3_Misin10G114300	398	409	-	13.2727	2.13e-05	0.209	CCTGTTGACTTT
GRMZM2G034638	TCP	MgCCoAOMT3_Misin10G114300	137	145	+	13.1616	2.14e-05	0.0696	GGGACCCAC
GRMZM2G102583	WRKY	MgCCoAOMT3_Misin10G114300	396	409	-	12.3333	2.42e-05	0.504	CCTGTTGACTTTGC
GRMZM2G017087	TALE	MgCCoAOMT3_Misin10G114300	97	116	-	12.3846	2.83e-05	0.0396	TCTCCCATCTTTCTCTCTCC
GRMZM2G125243	bZIP	MgCCoAOMT3_Misin10G114300	303	322	-	9.78788	3.39e-05	0.717	AGTGACATAATTTTTTCTTA
GRMZM2G164735	BBR-BPC	MgCCoAOMT3_Misin10G114300	284	307	+	1.21212	3.56e-05	0.0572	TGGAAAGTAAAAAAGAAAATAAGA
GRMZM2G010100	ERF	MgCCoAOMT3_Misin10G114300	35	49	+	12.303	3.63e-05	0.0687	GCGATATCGCCGGCA
GRMZM2G394941	Dof	MgCCoAOMT3_Misin10G114300	292	305	+	12.3333	3.86e-05	0.164	AAAAAAGAAAATAA
GRMZM2G171365	MIKC_MADS	MgCCoAOMT3_Misin10G114300	281	301	-	11.4776	3.93e-05	0.0297	TTTCTTTTTTACTTTCCATGA
GRMZM2G066158	ERF	MgCCoAOMT3_Misin10G114300	382	389	-	13.7886	4.05e-05	0.131	CGGCGCCA
GRMZM2G131961	bZIP	MgCCoAOMT3_Misin10G114300	308	322	+	9.77273	4.47e-05	0.956	AAAAATTATGTCACT
GRMZM2G110153	MIKC_MADS	MgCCoAOMT3_Misin10G114300	215	228	-	11.2121	4.95e-05	0.102	CCCAATATAGAAAT
AC198403.3_FG001	ERF	MgCCoAOMT3_Misin10G114300	382	401	-	10.8636	5.03e-05	0.0712	CTTTGCTCCCGCCGGCGCCA
GRMZM2G171365	MIKC_MADS	MgCCoAOMT3_Misin10G114300	95	115	-	10.7761	5.73e-05	0.0363	CTCCCATCTTTCTCTCTCCGG
GRMZM2G144744	GRAS	MgCCoAOMT3_Misin10G114300	293	312	+	11	5.89e-05	0.0673	AAAAAGAAAATAAGAAAAAA
GRMZM2G414159	Trihelix	MgCCoAOMT3_Misin10G114300	284	297	-	11.5455	5.93e-05	0.211	TTTTTTACTTTCCA
GRMZM2G359952	MIKC_MADS	MgCCoAOMT3_Misin10G114300	213	231	+	10.9437	6.15e-05	0.257	CAATTTCTATATTGGGAGT
GRMZM2G448605	WRKY	MgCCoAOMT3_Misin10G114300	397	417	-	11.0986	6.6e-05	0.311	ATGATGGCCCTGTTGACTTTG
GRMZM2G307119	ERF	MgCCoAOMT3_Misin10G114300	379	393	-	10.0303	7.05e-05	0.141	CCGCCGGCGCCATTC
GRMZM2G164735	BBR-BPC	MgCCoAOMT3_Misin10G114300	290	313	+	-1.06061	7.12e-05	0.0672	GTAAAAAAGAAAATAAGAAAAAAT
GRMZM2G118250	LBD	MgCCoAOMT3_Misin10G114300	29	49	+	9.81818	7.15e-05	0.0929	GAATCTGCGATATCGCCGGCA
GRMZM2G101499	SBP	MgCCoAOMT3_Misin10G114300	247	262	-	11.6111	7.3e-05	0.779	TGTCTCGTACCATTTT
GRMZM2G320287	C2H2	MgCCoAOMT3_Misin10G114300	298	312	+	6.85366	7.32e-05	0.112	GAAAATAAGAAAAAA
GRMZM2G092517	LBD	MgCCoAOMT3_Misin10G114300	33	49	+	10.4091	7.32e-05	0.141	CTGCGATATCGCCGGCA
GRMZM2G030877	bZIP	MgCCoAOMT3_Misin10G114300	311	321	+	8.75758	7.45e-05	1	AATTATGTCAC
GRMZM2G307119	ERF	MgCCoAOMT3_Misin10G114300	382	396	-	9.72727	8.02e-05	0.141	CTCCCGCCGGCGCCA
GRMZM2G398506	WRKY	MgCCoAOMT3_Misin10G114300	397	409	-	11.2576	8.12e-05	0.349	CCTGTTGACTTTG
GRMZM2G144744	GRAS	MgCCoAOMT3_Misin10G114300	298	317	+	10.3194	9.02e-05	0.0791	GAAAATAAGAAAAAATTATG
GRMZM2G137341	ERF	MgCCoAOMT3_Misin10G114300	41	50	+	11.202	9.12e-05	0.497	TCGCCGGCAT
GRMZM2G164735	BBR-BPC	MgCCoAOMT3_Misin10G114300	292	315	+	-1.92424	9.17e-05	0.0707	AAAAAAGAAAATAAGAAAAAATTA
GRMZM2G020805	TCP	MgCCoAOMT3_Misin10G114300	138	145	+	7.85366	9.21e-05	0.179	GGACCCAC
GRMZM2G092517	LBD	MgCCoAOMT3_Misin10G114300	33	49	-	9.95455	9.27e-05	0.15	TGCCGGCGATATCGCAG
GRMZM2G171365	MIKC_MADS	MgCCoAOMT3_Misin10G114400	412	432	-	19.7761	5.29e-08	0.000216	TTTTTCTTATTTTCTTTTTTA
GRMZM2G144744	GRAS	MgCCoAOMT3_Misin10G114400	409	428	+	16.7361	6.58e-07	0.00453	AAGTAAAAAAGAAAATAAGA
GRMZM2G171365	MIKC_MADS	MgCCoAOMT3_Misin10G114400	411	431	-	16.2687	1.56e-06	0.00399	TTTTCTTATTTTCTTTTTTAC
GRMZM2G140694	Dof	MgCCoAOMT3_Misin10G114400	405	425	+	15.3939	2.84e-06	0.0119	TGGAAAGTAAAAAAGAAAATA
GRMZM2G162840	Trihelix	MgCCoAOMT3_Misin10G114400	343	360	+	14.2817	4.25e-06	0.0904	TATTGGAAGTGCCCTAAA
GRMZM2G003944	TCP	MgCCoAOMT3_Misin10G114400	258	267	+	14.4677	6.1e-06	0.0605	GGGACCCACA
GRMZM2G171365	MIKC_MADS	MgCCoAOMT3_Misin10G114400	406	426	-	14.1194	7.78e-06	0.0106	TTATTTTCTTTTTTACTTTCC
AC234520.1_FG003	G2-like	MgCCoAOMT3_Misin10G114400	150	160	-	14.3182	8.18e-06	0.0882	ATCGCAGATTC
GRMZM2G010100	ERF	MgCCoAOMT3_Misin10G114400	85	99	+	14.1212	8.51e-06	0.0452	GCACGGCCGCCGGCT
GRMZM2G050939	C2H2	MgCCoAOMT3_Misin10G114400	138	156	-	12.8492	1.06e-05	0.0235	CAGATTCACCCTCCTCCTC
GRMZM2G171365	MIKC_MADS	MgCCoAOMT3_Misin10G114400	409	429	-	13.6119	1.09e-05	0.0131	TTCTTATTTTCTTTTTTACTT
GRMZM2G092214	TCP	MgCCoAOMT3_Misin10G114400	246	266	+	12.9545	1.38e-05	0.0479	TGGGGGAATAAAGGGACCCAC
GRMZM2G445944	TCP	MgCCoAOMT3_Misin10G114400	256	266	-	13.2121	1.45e-05	0.0453	GTGGGTCCCTT
GRMZM2G050939	C2H2	MgCCoAOMT3_Misin10G114400	135	153	-	12.2937	1.46e-05	0.0292	ATTCACCCTCCTCCTCCCA
GRMZM2G093725	Dof	MgCCoAOMT3_Misin10G114400	413	427	-	13.4848	1.49e-05	0.0527	CTTATTTTCTTTTTT
GRMZM2G017470	Dof	MgCCoAOMT3_Misin10G114400	413	427	-	13.4848	1.49e-05	0.0526	CTTATTTTCTTTTTT
GRMZM2G010920	G2-like	MgCCoAOMT3_Misin10G114400	292	300	-	13.4474	1.5e-05	0.107	TAGAAAACA
GRMZM2G144744	GRAS	MgCCoAOMT3_Misin10G114400	417	436	+	13	1.5e-05	0.031	AAGAAAATAAGAAAAAATTA
GRMZM2G110153	MIKC_MADS	MgCCoAOMT3_Misin10G114400	410	423	+	12.9242	1.73e-05	0.0521	AGTAAAAAAGAAAA
GRMZM2G164735	BBR-BPC	MgCCoAOMT3_Misin10G114400	217	240	+	3.28788	1.83e-05	0.0406	CGGAGAGAGAAAGATGGGACAGGA
GRMZM2G034638	TCP	MgCCoAOMT3_Misin10G114400	258	266	+	13.1616	2.14e-05	0.0696	GGGACCCAC
GRMZM2G144744	GRAS	MgCCoAOMT3_Misin10G114400	419	438	+	12.25	2.56e-05	0.0481	GAAAATAAGAAAAAATTAAG
GRMZM2G017087	TALE	MgCCoAOMT3_Misin10G114400	218	237	-	12.2179	3.15e-05	0.0396	TGTCCCATCTTTCTCTCTCC
GRMZM2G164735	BBR-BPC	MgCCoAOMT3_Misin10G114400	405	428	+	1.21212	3.56e-05	0.0572	TGGAAAGTAAAAAAGAAAATAAGA
GRMZM2G394941	Dof	MgCCoAOMT3_Misin10G114400	413	426	+	12.3333	3.86e-05	0.164	AAAAAAGAAAATAA
GRMZM2G050939	C2H2	MgCCoAOMT3_Misin10G114400	132	150	-	10.5238	3.89e-05	0.0518	CACCCTCCTCCTCCCACAA
GRMZM2G171365	MIKC_MADS	MgCCoAOMT3_Misin10G114400	402	422	-	11.4776	3.93e-05	0.0297	TTTCTTTTTTACTTTCCATGA
GRMZM2G030710	ARF	MgCCoAOMT3_Misin10G114400	327	336	-	12.3182	4.14e-05	0.511	TTGTCGGGTA
GRMZM2G144744	GRAS	MgCCoAOMT3_Misin10G114400	414	433	+	11	5.89e-05	0.0673	AAAAAGAAAATAAGAAAAAA
GRMZM2G378665	E2F/DP	MgCCoAOMT3_Misin10G114400	318	338	+	1.19718	5.9e-05	0.623	CATGGAAAATACCCGACAATT
GRMZM2G414159	Trihelix	MgCCoAOMT3_Misin10G114400	405	418	-	11.5455	5.93e-05	0.211	TTTTTTACTTTCCA
GRMZM2G021790	ERF	MgCCoAOMT3_Misin10G114400	81	97	-	9.36364	6.27e-05	0.0905	CCGGCGGCCGTGCAGAG
GRMZM2G034840	ARF	MgCCoAOMT3_Misin10G114400	329	338	+	11.5455	6.65e-05	0.603	CCCGACAATT
GRMZM2G126646	HD-ZIP	MgCCoAOMT3_Misin10G114400	357	367	-	10.7121	6.86e-05	0.492	ACATTAATTTA
GRMZM2G164735	BBR-BPC	MgCCoAOMT3_Misin10G114400	411	434	+	-1.06061	7.12e-05	0.0672	GTAAAAAAGAAAATAAGAAAAAAT
GRMZM2G095904	MYB	MgCCoAOMT3_Misin10G114400	96	116	-	11.0303	7.31e-05	0.0741	GTGCCCTCCTCCCACCAAGCC
GRMZM2G320287	C2H2	MgCCoAOMT3_Misin10G114400	419	433	+	6.85366	7.32e-05	0.112	GAAAATAAGAAAAAA
GRMZM2G026643	HD-ZIP	MgCCoAOMT3_Misin10G114400	357	367	-	10.5672	7.58e-05	0.203	ACATTAATTTA
GRMZM2G142179	ERF	MgCCoAOMT3_Misin10G114400	127	147	-	8.59155	8.01e-05	0.0943	CCTCCTCCTCCCACAACTGCG
GRMZM2G060517	ERF	MgCCoAOMT3_Misin10G114400	88	97	+	10.7972	8.23e-05	0.151	CGGCCGCCGG
GRMZM2G118690	BBR-BPC	MgCCoAOMT3_Misin10G114400	221	241	-	-3.23684	8.45e-05	0.0713	ATCCTGTCCCATCTTTCTCTC
GRMZM2G171365	MIKC_MADS	MgCCoAOMT3_Misin10G114400	216	236	-	9.91045	8.85e-05	0.0434	GTCCCATCTTTCTCTCTCCGG
GRMZM2G050939	C2H2	MgCCoAOMT3_Misin10G114400	129	147	-	8.92857	8.9e-05	0.0737	CCTCCTCCTCCCACAACTG
GRMZM2G164735	BBR-BPC	MgCCoAOMT3_Misin10G114400	413	436	+	-1.92424	9.17e-05	0.0707	AAAAAAGAAAATAAGAAAAAATTA
GRMZM2G020805	TCP	MgCCoAOMT3_Misin10G114400	259	266	+	7.85366	9.21e-05	0.179	GGACCCAC
GRMZM2G108424	MYB_related	MgCCoAOMT3_Misin10G114400	352	361	+	10.6768	9.79e-05	1	TGCCCTAAAT
GRMZM5G833253	MYB	MgCCoAOMT3_Misin10G114500	75	95	-	17.8333	3.65e-07	0.00109	CGGAGTCCTCACCAACCCCCG
GRMZM2G359952	MIKC_MADS	MgCCoAOMT3_Misin10G114500	135	153	-	14.169	6.88e-06	0.0728	CTTTTTCTACTTAAAGCAA
GRMZM2G162481	WOX	MgCCoAOMT3_Misin10G114500	295	305	-	14.3099	8.95e-06	0.13	AATTAATTAGG
GRMZM2G377217	WRKY	MgCCoAOMT3_Misin10G114500	408	417	-	13.8145	1.09e-05	0.154	ACGTTGACCC
GRMZM2G021339	HD-ZIP	MgCCoAOMT3_Misin10G114500	243	253	+	14.1791	1.39e-05	0.149	AAAATAATTAA
GRMZM2G003514	MIKC_MADS	MgCCoAOMT3_Misin10G114500	135	153	+	11.6212	1.6e-05	0.0842	TTGCTTTAAGTAGAAAAAG
GRMZM2G095904	MYB	MgCCoAOMT3_Misin10G114500	78	98	-	12.8636	2.04e-05	0.0426	GGACGGAGTCCTCACCAACCC
GRMZM2G050305	MYB	MgCCoAOMT3_Misin10G114500	433	447	-	12.9697	2.12e-05	0.119	GTAAAGTTTGGTAAT
GRMZM2G096358	MYB	MgCCoAOMT3_Misin10G114500	292	306	-	13.0303	2.3e-05	0.245	GAATTAATTAGGTTT
GRMZM2G129872	MYB_related	MgCCoAOMT3_Misin10G114500	77	85	-	12.3333	2.69e-05	0.0728	ACCAACCCC
GRMZM2G016020	MYB_related	MgCCoAOMT3_Misin10G114500	77	85	-	12.3333	2.69e-05	0.0726	ACCAACCCC
GRMZM2G031963	WRKY	MgCCoAOMT3_Misin10G114500	19	26	+	12.3535	2.69e-05	0.19	GGGTCAAC
GRMZM2G031963	WRKY	MgCCoAOMT3_Misin10G114500	408	415	+	12.3535	2.69e-05	0.19	GGGTCAAC
GRMZM2G099144	NAC	MgCCoAOMT3_Misin10G114500	233	253	+	11.2121	3.03e-05	0.64	TATAGATTAAAAAATAATTAA
GRMZM2G139963	HD-ZIP	MgCCoAOMT3_Misin10G114500	243	253	+	12.8955	3.34e-05	0.268	AAAATAATTAA
GRMZM2G026643	HD-ZIP	MgCCoAOMT3_Misin10G114500	225	235	+	12	4.02e-05	0.203	GTATTAAATAT
GRMZM2G026643	HD-ZIP	MgCCoAOMT3_Misin10G114500	247	257	+	11.8657	4.16e-05	0.203	TAATTAATTGC
GRMZM2G139073	MIKC_MADS	MgCCoAOMT3_Misin10G114500	136	150	+	11.5493	4.16e-05	0.296	TGCTTTAAGTAGAAA
GRMZM2G162481	WOX	MgCCoAOMT3_Misin10G114500	248	258	+	12.2394	4.33e-05	0.234	AATTAATTGCA
GRMZM2G056600	HD-ZIP	MgCCoAOMT3_Misin10G114500	204	211	-	13.12	4.49e-05	0.476	TAATCATT
GRMZM2G325850	GATA	MgCCoAOMT3_Misin10G114500	398	408	-	11.9342	4.5e-05	0.486	CGGATCGGATA
GRMZM2G096358	MYB	MgCCoAOMT3_Misin10G114500	337	351	+	12	4.93e-05	0.264	GGATTAATTAGGTTT
GRMZM2G171365	MIKC_MADS	MgCCoAOMT3_Misin10G114500	123	143	+	11.0597	4.93e-05	0.0347	CTTTGCTTTGCTTTGCTTTAA
GRMZM2G127064	WRKY	MgCCoAOMT3_Misin10G114500	407	418	-	11.6667	5.11e-05	0.275	TACGTTGACCCG
GRMZM2G047626	MYB	MgCCoAOMT3_Misin10G114500	342	351	+	11.7581	5.11e-05	0.317	AATTAGGTTT
GRMZM2G047626	MYB	MgCCoAOMT3_Misin10G114500	292	301	-	11.7581	5.11e-05	0.317	AATTAGGTTT
GRMZM2G162481	WOX	MgCCoAOMT3_Misin10G114500	338	348	+	11.8732	5.47e-05	0.236	GATTAATTAGG
GRMZM2G398506	WRKY	MgCCoAOMT3_Misin10G114500	406	418	-	11.8788	5.86e-05	0.315	TACGTTGACCCGG
GRMZM2G040924	MYB	MgCCoAOMT3_Misin10G114500	74	88	+	11.4091	5.92e-05	0.0842	CCGGGGGTTGGTGAG
GRMZM2G448605	WRKY	MgCCoAOMT3_Misin10G114500	406	426	-	11.2254	6.27e-05	0.311	TCGGGTATTACGTTGACCCGG
GRMZM2G127490	MYB	MgCCoAOMT3_Misin10G114500	74	88	-	11.803	6.31e-05	0.0916	CTCACCAACCCCCGG
GRMZM2G102218	YABBY	MgCCoAOMT3_Misin10G114500	204	211	+	12.3333	6.36e-05	1	AATGATTA
GRMZM2G052606	MYB	MgCCoAOMT3_Misin10G114500	434	443	-	11.5909	6.4e-05	0.345	AGTTTGGTAA
GRMZM2G173633	MYB	MgCCoAOMT3_Misin10G114500	290	304	-	11.4697	6.59e-05	0.324	ATTAATTAGGTTTAA
GRMZM2G173633	MYB	MgCCoAOMT3_Misin10G114500	339	353	+	11.4697	6.59e-05	0.324	ATTAATTAGGTTTAA
GRMZM2G123909	GATA	MgCCoAOMT3_Misin10G114500	396	408	-	11.2727	6.77e-05	0.363	CGGATCGGATACT
GRMZM2G140694	Dof	MgCCoAOMT3_Misin10G114500	139	159	+	10.9848	6.83e-05	0.119	TTTAAGTAGAAAAAGATTAAG
GRMZM2G382350	WRKY	MgCCoAOMT3_Misin10G114500	19	26	+	12.1212	7.05e-05	0.509	GGGTCAAC
GRMZM2G382350	WRKY	MgCCoAOMT3_Misin10G114500	408	415	+	12.1212	7.05e-05	0.509	GGGTCAAC
GRMZM2G096358	MYB	MgCCoAOMT3_Misin10G114500	434	448	-	11.4394	7.08e-05	0.303	CGTAAAGTTTGGTAA
GRMZM2G026643	HD-ZIP	MgCCoAOMT3_Misin10G114500	296	306	-	10.6716	7.2e-05	0.203	GAATTAATTAG
GRMZM2G047626	MYB	MgCCoAOMT3_Misin10G114500	434	443	-	11.2097	7.35e-05	0.317	AGTTTGGTAA
GRMZM2G062244	HD-ZIP	MgCCoAOMT3_Misin10G114500	236	256	-	9.95522	7.36e-05	0.17	CAATTAATTATTTTTTAATCT
GRMZM2G173633	MYB	MgCCoAOMT3_Misin10G114500	432	446	-	11.2424	7.58e-05	0.324	TAAAGTTTGGTAATG
GRMZM2G171365	MIKC_MADS	MgCCoAOMT3_Misin10G114500	140	160	-	10.1791	7.76e-05	0.0406	CCTTAATCTTTTTCTACTTAA
GRMZM2G171365	MIKC_MADS	MgCCoAOMT3_Misin10G114500	161	181	+	9.95522	8.66e-05	0.0434	TCTTGTTTAGTCCCTCCTCTG
GRMZM2G095239	MYB_related	MgCCoAOMT3_Misin10G114500	343	351	+	11.5493	8.77e-05	0.633	ATTAGGTTT
GRMZM2G095239	MYB_related	MgCCoAOMT3_Misin10G114500	292	300	-	11.5493	8.77e-05	0.633	ATTAGGTTT
GRMZM2G172327	MYB	MgCCoAOMT3_Misin10G114500	433	453	-	10.8636	9.15e-05	0.191	CTAAGCGTAAAGTTTGGTAAT
GRMZM2G062244	HD-ZIP	MgCCoAOMT3_Misin10G114500	240	260	+	9.35821	9.28e-05	0.193	TAAAAAATAATTAATTGCACA
GRMZM2G162481	WOX	MgCCoAOMT3_Misin10G114500	294	304	+	10.8592	9.29e-05	0.286	ACCTAATTAAT
GRMZM2G162481	WOX	MgCCoAOMT3_Misin10G114500	339	349	-	10.8592	9.29e-05	0.286	ACCTAATTAAT
GRMZM2G104074	NAC	MgCCoAOMT3_Misin10G114500	233	253	+	8.78788	9.44e-05	1	TATAGATTAAAAAATAATTAA
GRMZM5G862109	AP2	MgCCoAOMT3_Misin10G114500	217	226	-	10.3364	9.51e-05	1	ACTTCGTACA
GRMZM2G377217	WRKY	MgCCoAOMT3_Misin10G114500	19	28	-	10.6371	9.55e-05	0.258	CTGTTGACCC
GRMZM2G099144	NAC	MgCCoAOMT3_Misin10G114500	235	255	-	8.27273	9.69e-05	1	AATTAATTATTTTTTAATCTA
GRMZM2G100593	NAC	MgCCoAOMT3_Misin13G192200	227	244	+	16.0455	1.84e-06	0.0371	TTCCGTCCCGTCCACGGC
GRMZM2G112548	NAC	MgCCoAOMT3_Misin13G192200	226	245	-	15.697	2.45e-06	0.0516	CGCCGTGGACGGGACGGAAC
GRMZM2G123909	GATA	MgCCoAOMT3_Misin13G192200	194	206	+	13.803	7.76e-06	0.167	TCGATCGGATGGT
GRMZM2G100593	NAC	MgCCoAOMT3_Misin13G192200	228	245	-	14.4697	8.23e-06	0.0491	CGCCGTGGACGGGACGGA
GRMZM2G172327	MYB	MgCCoAOMT3_Misin13G192200	358	378	+	14.3485	8.29e-06	0.0347	AATTTCATCGTGTTTGGTGGG
GRMZM2G127490	MYB	MgCCoAOMT3_Misin13G192200	368	382	-	13.4545	1.47e-05	0.0519	ACCACCCACCAAACA
GRMZM5G833253	MYB	MgCCoAOMT3_Misin13G192200	365	385	-	12.7879	2.17e-05	0.0228	GAGACCACCCACCAAACACGA
GRMZM2G050305	MYB	MgCCoAOMT3_Misin13G192200	364	378	+	12.9242	2.22e-05	0.119	ATCGTGTTTGGTGGG
GRMZM2G056600	HD-ZIP	MgCCoAOMT3_Misin13G192200	120	127	-	13.73	2.37e-05	0.476	TAATAATT
AC207656.3_FG002	ARF	MgCCoAOMT3_Misin13G192200	336	356	-	-1.43373	3.16e-05	0.0625	ATTATGTTTTCGAAAAAAAAT
GRMZM2G112548	NAC	MgCCoAOMT3_Misin13G192200	227	246	+	12.1667	3.25e-05	0.299	TTCCGTCCCGTCCACGGCGG
GRMZM2G127490	MYB	MgCCoAOMT3_Misin13G192200	364	378	-	12.6212	3.29e-05	0.0798	CCCACCAAACACGAT
GRMZM2G017087	TALE	MgCCoAOMT3_Misin13G192200	219	238	+	12.141	3.32e-05	0.0396	CCGTTCCGTTCCGTCCCGTC
GRMZM2G095904	MYB	MgCCoAOMT3_Misin13G192200	368	388	-	12.1818	3.38e-05	0.0506	GGCGAGACCACCCACCAAACA
GRMZM5G833253	MYB	MgCCoAOMT3_Misin13G192200	464	484	-	11.8485	3.63e-05	0.0316	CGGAGCCCTCACCAATCCCCG
GRMZM2G325850	GATA	MgCCoAOMT3_Misin13G192200	194	204	+	12.1842	4.06e-05	0.486	TCGATCGGATG
GRMZM2G040924	MYB	MgCCoAOMT3_Misin13G192200	364	378	+	11.9697	4.3e-05	0.0735	ATCGTGTTTGGTGGG
GRMZM2G062244	HD-ZIP	MgCCoAOMT3_Misin13G192200	111	131	-	11.0896	4.54e-05	0.135	GTGCTAATAATTTCACCAATT
GRMZM5G821024	bZIP	MgCCoAOMT3_Misin13G192200	396	407	+	11.2273	5.08e-05	1	TCGACAGCTAAA
GRMZM2G139700	NAC	MgCCoAOMT3_Misin13G192200	224	242	-	10.5455	5.48e-05	1	CGTGGACGGGACGGAACGG
GRMZM2G004531	NAC	MgCCoAOMT3_Misin13G192200	224	242	+	7.27273	5.55e-05	0.918	CCGTTCCGTCCCGTCCACG
GRMZM2G026643	HD-ZIP	MgCCoAOMT3_Misin13G192200	352	362	-	11.1642	5.68e-05	0.203	AAATTAATTAT
GRMZM2G139963	HD-ZIP	MgCCoAOMT3_Misin13G192200	118	128	-	11.9552	6.23e-05	0.268	CTAATAATTTC
GRMZM2G010100	ERF	MgCCoAOMT3_Misin13G192200	385	399	-	11.3939	6.55e-05	0.0872	TCGACCCGGCCGGCG
GRMZM2G017087	TALE	MgCCoAOMT3_Misin13G192200	214	233	+	10.9487	6.88e-05	0.0484	CCGTTCCGTTCCGTTCCGTC
GRMZM2G021790	ERF	MgCCoAOMT3_Misin13G192200	240	256	+	8.98485	7.22e-05	0.0934	ACGGCGGACGAGCAGGC
GRMZM2G040924	MYB	MgCCoAOMT3_Misin13G192200	368	382	+	11.0303	7.26e-05	0.0968	TGTTTGGTGGGTGGT
GRMZM2G081782	C2H2	MgCCoAOMT3_Misin13G192200	78	84	-	13.5132	8.02e-05	0.436	TTGAAAA
GRMZM2G430522	NAC	MgCCoAOMT3_Misin13G192200	226	243	-	9.40909	8.1e-05	1	CCGTGGACGGGACGGAAC
GRMZM2G310368	ERF	MgCCoAOMT3_Misin13G192200	471	491	+	9.10606	8.39e-05	0.083	TGGTGAGGGCTCCGGCGGCCA
GRMZM2G021339	HD-ZIP	MgCCoAOMT3_Misin13G192200	118	128	-	10.6418	8.42e-05	0.359	CTAATAATTTC
GRMZM2G052606	MYB	MgCCoAOMT3_Misin13G192200	368	377	+	10.7364	9.12e-05	0.394	TGTTTGGTGG
GRMZM2G065496	B3	MgCCoAOMT3_Misin13G192200	339	359	-	-7.26761	9.34e-05	0.151	TTAATTATGTTTTCGAAAAAA
GRMZM2G045748	MYB	MgCCoAOMT3_Misin13G192200	370	384	-	10.5	9.85e-05	0.206	AGACCACCCACCAAA
GRMZM2G164735	BBR-BPC	MgCCR1_Misin07G299100	160	183	-	8.92424	2.51e-06	0.0134	AAGAAACTGAAAGAAAGAAACAGC
GRMZM2G017087	TALE	MgCCR1_Misin07G299100	33	52	-	14.9744	3.97e-06	0.0181	TTCGCCGTGTGTGCCCGTGC
GRMZM2G171365	MIKC_MADS	MgCCR1_Misin07G299100	166	186	+	13.0746	1.54e-05	0.0165	TCTTTCTTTCAGTTTCTTCAC
GRMZM5G833253	MYB	MgCCR1_Misin07G299100	329	349	+	12.5152	2.54e-05	0.0253	GGGTTGCCTCACCTAACCCGC
GRMZM2G017087	TALE	MgCCR1_Misin07G299100	362	381	-	12.5128	2.6e-05	0.0396	GTGGCCCGGCCCCTCTCGCC
GRMZM2G052606	MYB	MgCCR1_Misin07G299100	337	346	-	12.9818	3.29e-05	0.345	GGTTAGGTGA
GRMZM2G164735	BBR-BPC	MgCCR1_Misin07G299100	166	189	-	1.07576	3.71e-05	0.0572	TAGGTGAAGAAACTGAAAGAAAGA
GRMZM2G118690	BBR-BPC	MgCCR1_Misin07G299100	161	181	+	-0.223684	3.74e-05	0.0494	CTGTTTCTTTCTTTCAGTTTC
GRMZM2G047448	WOX	MgCCR1_Misin07G299100	49	59	-	11.494	4.36e-05	0.322	CCATTCATTCG
GRMZM2G164735	BBR-BPC	MgCCR1_Misin07G299100	164	187	-	0.5	4.44e-05	0.0593	GGTGAAGAAACTGAAAGAAAGAAA
GRMZM2G144744	GRAS	MgCCR1_Misin07G299100	164	183	-	11.4306	4.46e-05	0.0614	AAGAAACTGAAAGAAAGAAA
GRMZM2G047448	WOX	MgCCR1_Misin07G299100	135	145	+	11.4578	4.48e-05	0.322	CCATTCACTCA
GRMZM2G093725	Dof	MgCCR1_Misin07G299100	75	89	+	11.4697	5.57e-05	0.131	GGTTTTCACTTTTCA
GRMZM2G017470	Dof	MgCCR1_Misin07G299100	75	89	+	11.4697	5.57e-05	0.131	GGTTTTCACTTTTCA
GRMZM2G109354	SBP	MgCCR1_Misin07G299100	279	288	+	10.986	6.09e-05	1	GCGTACGCTA
GRMZM2G144744	GRAS	MgCCR1_Misin07G299100	160	179	-	10.8194	6.61e-05	0.0673	AACTGAAAGAAAGAAACAGC
GRMZM2G095904	MYB	MgCCR1_Misin07G299100	172	192	+	11.1364	6.84e-05	0.0741	TTTCAGTTTCTTCACCTACGT
GRMZM2G018398	ERF	MgCCR1_Misin07G299100	349	369	+	9.60606	7.41e-05	0.159	CGGTCGCGATCGCGGCGAGAG
GRMZM2G171365	MIKC_MADS	MgCCR1_Misin07G299100	168	188	+	10.209	7.64e-05	0.0406	TTTCTTTCAGTTTCTTCACCT
GRMZM2G118690	BBR-BPC	MgCCR1_Misin07G299100	169	189	+	-3.35526	8.71e-05	0.0713	TTCTTTCAGTTTCTTCACCTA
GRMZM2G017087	TALE	MgCCR1_Misin07G299100	360	379	-	10.3205	9.79e-05	0.0596	GGCCCGGCCCCTCTCGCCGC
GRMZM2G044576	GATA	MgCCR2_Misin13G118000	298	308	+	14.3636	2.04e-06	0.044	TCTAGATCTGG
GRMZM2G135381	GATA	MgCCR2_Misin13G118000	299	311	-	13.1364	2.04e-05	0.437	TACCCAGATCTAG
GRMZM2G044576	GATA	MgCCR2_Misin13G118000	299	309	-	12.7879	2.41e-05	0.26	CCCAGATCTAG
GRMZM2G139688	MYB	MgCCR2_Misin13G118000	105	117	-	12.3485	2.49e-05	0.534	GTCCTAACCGACA
GRMZM2G378580	ARF	MgCCR2_Misin13G118000	206	215	+	11.6212	2.86e-05	0.293	AGCCGACAAC
GRMZM5G833253	MYB	MgCCR2_Misin13G118000	364	384	+	12.2273	2.97e-05	0.0283	GGGTTGCCTCACCTAACCCGT
GRMZM2G052606	MYB	MgCCR2_Misin13G118000	372	381	-	12.9818	3.29e-05	0.345	GGTTAGGTGA
GRMZM2G010920	G2-like	MgCCR2_Misin13G118000	175	183	-	12.7368	3.84e-05	0.206	CAGAAAACA
GRMZM2G456568	NAC	MgCCR2_Misin13G118000	44	64	+	8.90909	4.19e-05	0.884	GTAGGCTTGCTCAACACTGTT
GRMZM2G135381	GATA	MgCCR2_Misin13G118000	296	308	+	12	4.32e-05	0.464	TGTCTAGATCTGG
GRMZM2G017187	B3	MgCCR2_Misin13G118000	79	86	+	13.3222	4.36e-05	0.17	ACCGACAC
GRMZM2G017187	B3	MgCCR2_Misin13G118000	167	174	+	13.3222	4.36e-05	0.17	ACCGACAC
GRMZM2G137341	ERF	MgCCR2_Misin13G118000	233	242	-	12.3535	4.54e-05	0.497	ATACCGACAG
GRMZM2G020805	TCP	MgCCR2_Misin13G118000	407	414	+	7.96748	5.61e-05	0.179	GGGGCCAC
GRMZM2G017187	B3	MgCCR2_Misin13G118000	35	42	+	13.2333	5.7e-05	0.17	ACCGACAG
GRMZM2G017187	B3	MgCCR2_Misin13G118000	104	111	-	13.2333	5.7e-05	0.17	ACCGACAG
GRMZM2G017187	B3	MgCCR2_Misin13G118000	233	240	-	13.2333	5.7e-05	0.17	ACCGACAG
GRMZM2G017187	B3	MgCCR2_Misin13G118000	247	254	-	13.2333	5.7e-05	0.17	ACCGACAG
GRMZM2G072926	ERF	MgCCR2_Misin13G118000	102	116	+	11.1515	6.42e-05	0.26	CACTGTCGGTTAGGA
GRMZM2G023708	ERF	MgCCR2_Misin13G118000	385	405	-	9.95455	6.7e-05	0.0712	GCCCTCGCCGTGATCGCGACC
GRMZM2G072926	ERF	MgCCR2_Misin13G118000	162	176	-	11.0455	6.74e-05	0.26	CAGTGTCGGTTTCTG
GRMZM2G307588	SBP	MgCCR2_Misin13G118000	331	341	+	11.2879	7.09e-05	0.382	GATGTACGTAC
GRMZM2G307588	SBP	MgCCR2_Misin13G118000	334	344	-	11.2879	7.09e-05	0.382	TATGTACGTAC
GRMZM2G368838	ERF	MgCCR2_Misin13G118000	102	116	+	11.2727	7.28e-05	0.513	CACTGTCGGTTAGGA
GRMZM2G030710	ARF	MgCCR2_Misin13G118000	205	214	-	11.4455	7.35e-05	0.511	TTGTCGGCTC
GRMZM2G072926	ERF	MgCCR2_Misin13G118000	30	44	-	10.803	7.5e-05	0.26	CACTGTCGGTTCATG
GRMZM2G050305	MYB	MgCCR2_Misin13G118000	371	385	-	11.5758	7.52e-05	0.149	CACGGGTTAGGTGAG
GRMZM5G833032	MYB_related	MgCCR2_Misin13G118000	274	285	+	9.56061	8.09e-05	0.276	AGATTTTTTTAA
GRMZM2G072926	ERF	MgCCR2_Misin13G118000	245	259	+	10.6212	8.12e-05	0.26	CACTGTCGGTTCAAA
GRMZM2G017187	B3	MgCCR2_Misin13G118000	207	214	+	12.1889	8.39e-05	0.219	GCCGACAA
GRMZM2G137341	ERF	MgCCR2_Misin13G118000	205	214	+	11.3535	8.48e-05	0.497	GAGCCGACAA
GRMZM5G813651	NAC	MgCCR2_Misin13G118000	421	439	+	10.7727	8.51e-05	0.451	CCGCGCGCGCACGGCACTG
GRMZM2G034840	ARF	MgCCR2_Misin13G118000	207	216	+	11.0758	8.52e-05	0.603	GCCGACAACG
GRMZM2G072926	ERF	MgCCR2_Misin13G118000	74	88	-	10.4848	8.66e-05	0.26	GAGTGTCGGTTCTTG
GRMZM2G021790	ERF	MgCOMT_Misin07G166500	282	298	+	19.5152	1.4e-07	0.0029	GTGGCGGCGGAGCCAGC
GRMZM2G381441	ERF	MgCOMT_Misin07G166500	270	297	-	19.0606	1.73e-07	0.00344	CTGGCTCCGCCGCCACCCGTGCTCCATC
GRMZM2G092517	LBD	MgCOMT_Misin07G166500	354	370	+	18	3.1e-07	0.00649	TGGCGGAGGATCCGGCG
AC233943.1_FG002	LBD	MgCOMT_Misin07G166500	352	372	-	18.2121	3.52e-07	0.00716	CCCGCCGGATCCTCCGCCAGA
AC198403.3_FG001	ERF	MgCOMT_Misin07G166500	283	302	-	17.6667	4.19e-07	0.00874	ATCCGCTGGCTCCGCCGCCA
GRMZM2G118250	LBD	MgCOMT_Misin07G166500	354	374	-	17.9091	4.3e-07	0.00891	CGCCCGCCGGATCCTCCGCCA
GRMZM2G142179	ERF	MgCOMT_Misin07G166500	314	334	-	18.0282	4.43e-07	0.00465	GATCCGCCGCCCCCGCTCCCT
GRMZM2G142179	ERF	MgCOMT_Misin07G166500	404	424	-	18	4.52e-07	0.00465	CCCCCGCCGCCCCCATCCCCC
GRMZM2G023708	ERF	MgCOMT_Misin07G166500	275	295	-	17.803	5.09e-07	0.00552	GGCTCCGCCGCCACCCGTGCT
GRMZM2G023708	ERF	MgCOMT_Misin07G166500	405	425	-	17.7424	5.35e-07	0.00552	ACCCCCGCCGCCCCCATCCCC
GRMZM2G079653	ERF	MgCOMT_Misin07G166500	283	297	+	17.5152	6.57e-07	0.0138	TGGCGGCGGAGCCAG
AC233943.1_FG002	LBD	MgCOMT_Misin07G166500	121	141	+	17.2727	6.94e-07	0.00716	ACCGCCGGCGGCGCCGCGGCC
GRMZM2G057386	ERF	MgCOMT_Misin07G166500	283	297	-	17.3485	7.08e-07	0.015	CTGGCTCCGCCGCCA
GRMZM2G142179	ERF	MgCOMT_Misin07G166500	274	294	-	16.8592	9.94e-07	0.00682	GCTCCGCCGCCACCCGTGCTC
GRMZM2G060517	ERF	MgCOMT_Misin07G166500	282	291	-	12.979	1.26e-06	0.0255	CCGCCGCCAC
GRMZM2G307119	ERF	MgCOMT_Misin07G166500	283	297	-	16.803	1.3e-06	0.0272	CTGGCTCCGCCGCCA
GRMZM2G310368	ERF	MgCOMT_Misin07G166500	274	294	+	16.3788	1.38e-06	0.0273	GAGCACGGGTGGCGGCGGAGC
GRMZM2G010100	ERF	MgCOMT_Misin07G166500	123	137	-	15.7879	1.47e-06	0.0294	GCGGCGCCGCCGGCG
GRMZM2G093595	ERF	MgCOMT_Misin07G166500	321	330	-	14.4222	1.66e-06	0.0162	CGCCGCCCCC
GRMZM2G093595	ERF	MgCOMT_Misin07G166500	411	420	-	14.4222	1.66e-06	0.0162	CGCCGCCCCC
GRMZM2G018398	ERF	MgCOMT_Misin07G166500	274	294	+	16.4091	1.68e-06	0.0348	GAGCACGGGTGGCGGCGGAGC
GRMZM2G017087	TALE	MgCOMT_Misin07G166500	430	449	-	15.8846	1.73e-06	0.0158	CCTTCTCTGCGTGTTTCTTC
GRMZM2G111415	ERF	MgCOMT_Misin07G166500	277	295	+	16.1515	1.82e-06	0.0315	CACGGGTGGCGGCGGAGCC
AC233943.1_FG002	LBD	MgCOMT_Misin07G166500	321	341	-	15.5909	2.16e-06	0.0121	ACCACCGGATCCGCCGCCCCC
AC233943.1_FG002	LBD	MgCOMT_Misin07G166500	284	304	-	15.4697	2.34e-06	0.0121	GGATCCGCTGGCTCCGCCGCC
GRMZM2G075499	LBD	MgCOMT_Misin07G166500	356	370	+	14.9394	2.77e-06	0.059	GCGGAGGATCCGGCG
GRMZM2G093595	ERF	MgCOMT_Misin07G166500	127	136	-	13.7778	2.79e-06	0.0182	CGGCGCCGCC
GRMZM2G023708	ERF	MgCOMT_Misin07G166500	315	335	-	15.4545	2.98e-06	0.0205	GGATCCGCCGCCCCCGCTCCC
GRMZM2G111415	ERF	MgCOMT_Misin07G166500	407	425	+	15.4394	3.04e-06	0.0315	GGATGGGGGCGGCGGGGGT
AC198403.3_FG001	ERF	MgCOMT_Misin07G166500	117	136	+	15.0303	3.31e-06	0.0248	CAGCACCGCCGGCGGCGCCG
AC198403.3_FG001	ERF	MgCOMT_Misin07G166500	323	342	-	14.9242	3.57e-06	0.0248	CACCACCGGATCCGCCGCCC
GRMZM2G110913	LBD	MgCOMT_Misin07G166500	356	374	-	14.5758	4.05e-06	0.0851	CGCCCGCCGGATCCTCCGC
GRMZM2G310368	ERF	MgCOMT_Misin07G166500	314	334	+	14.7273	4.06e-06	0.0273	AGGGAGCGGGGGCGGCGGATC
AC233943.1_FG002	LBD	MgCOMT_Misin07G166500	290	310	-	14.5455	4.19e-06	0.0173	ACCGCCGGATCCGCTGGCTCC
GRMZM2G142179	ERF	MgCOMT_Misin07G166500	117	137	-	14.5352	4.23e-06	0.0187	GCGGCGCCGCCGGCGGTGCTG
GRMZM2G057386	ERF	MgCOMT_Misin07G166500	122	136	+	14.8333	4.36e-06	0.0282	CCGCCGGCGGCGCCG
GRMZM2G310368	ERF	MgCOMT_Misin07G166500	119	139	-	14.4697	4.76e-06	0.0273	CCGCGGCGCCGCCGGCGGTGC
GRMZM2G015281	ERF	MgCOMT_Misin07G166500	184	203	-	15.0909	4.95e-06	0.0585	CCCCACGCGCCTCCGCCGAC
GRMZM2G138396	ERF	MgCOMT_Misin07G166500	279	293	+	15.0152	5.04e-06	0.106	CGGGTGGCGGCGGAG
GRMZM2G118250	LBD	MgCOMT_Misin07G166500	119	139	+	14.3939	5.3e-06	0.0328	GCACCGCCGGCGGCGCCGCGG
GRMZM2G142179	ERF	MgCOMT_Misin07G166500	277	297	-	14.1268	5.36e-06	0.0187	CTGGCTCCGCCGCCACCCGTG
GRMZM2G142179	ERF	MgCOMT_Misin07G166500	116	136	+	14.0986	5.44e-06	0.0187	GCAGCACCGCCGGCGGCGCCG
GRMZM2G310368	ERF	MgCOMT_Misin07G166500	404	424	+	14.2121	5.57e-06	0.0273	GGGGGATGGGGGCGGCGGGGG
GRMZM2G021790	ERF	MgCOMT_Misin07G166500	285	301	+	14.4545	6.01e-06	0.0319	GCGGCGGAGCCAGCGGA
GRMZM2G023708	ERF	MgCOMT_Misin07G166500	118	138	+	14.3788	6.03e-06	0.0311	AGCACCGCCGGCGGCGCCGCG
AC233943.1_FG002	LBD	MgCOMT_Misin07G166500	118	138	+	13.9394	6.05e-06	0.0208	AGCACCGCCGGCGGCGCCGCG
GRMZM2G310368	ERF	MgCOMT_Misin07G166500	117	137	+	13.9394	6.57e-06	0.0273	CAGCACCGCCGGCGGCGCCGC
GRMZM2G010100	ERF	MgCOMT_Misin07G166500	116	130	+	14.3485	6.91e-06	0.0452	GCAGCACCGCCGGCG
GRMZM2G093595	ERF	MgCOMT_Misin07G166500	392	401	-	13.2667	7.17e-06	0.035	CGGTGCTCCC
AC233943.1_FG002	LBD	MgCOMT_Misin07G166500	324	344	-	13.6212	7.31e-06	0.0215	CGCACCACCGGATCCGCCGCC
GRMZM2G118250	LBD	MgCOMT_Misin07G166500	323	343	-	13.8788	7.34e-06	0.0328	GCACCACCGGATCCGCCGCCC
GRMZM2G021790	ERF	MgCOMT_Misin07G166500	125	141	+	14	7.71e-06	0.0319	CCGGCGGCGCCGCGGCC
GRMZM2G118250	LBD	MgCOMT_Misin07G166500	286	306	-	13.7576	7.91e-06	0.0328	CCGGATCCGCTGGCTCCGCCG
GRMZM2G015281	ERF	MgCOMT_Misin07G166500	107	126	+	14.4394	8.05e-06	0.0585	CCCCATCCCGCAGCACCGCC
GRMZM2G023708	ERF	MgCOMT_Misin07G166500	115	135	-	13.8788	8.22e-06	0.0325	GGCGCCGCCGGCGGTGCTGCG
GRMZM2G376255	ERF	MgCOMT_Misin07G166500	284	294	-	14.197	8.45e-06	0.0644	GCTCCGCCGCC
GRMZM2G015281	ERF	MgCOMT_Misin07G166500	324	343	-	14.3485	8.58e-06	0.0585	GCACCACCGGATCCGCCGCC
GRMZM2G142179	ERF	MgCOMT_Misin07G166500	317	337	-	13.2254	8.83e-06	0.026	CCGGATCCGCCGCCCCCGCTC
GRMZM2G381441	ERF	MgCOMT_Misin07G166500	113	140	-	14.197	8.84e-06	0.0595	GCCGCGGCGCCGCCGGCGGTGCTGCGGG
GRMZM2G018398	ERF	MgCOMT_Misin07G166500	404	424	+	13.8636	9.02e-06	0.0933	GGGGGATGGGGGCGGCGGGGG
GRMZM2G023708	ERF	MgCOMT_Misin07G166500	118	138	-	13.6515	9.43e-06	0.0325	CGCGGCGCCGCCGGCGGTGCT
AC198403.3_FG001	ERF	MgCOMT_Misin07G166500	354	373	-	13.5152	9.52e-06	0.0331	GCCCGCCGGATCCTCCGCCA
GRMZM2G066158	ERF	MgCOMT_Misin07G166500	126	133	-	14.935	9.56e-06	0.131	CGCCGCCG
GRMZM2G381441	ERF	MgCOMT_Misin07G166500	310	337	-	14	9.77e-06	0.0595	CCGGATCCGCCGCCCCCGCTCCCTCGCA
GRMZM2G017087	TALE	MgCOMT_Misin07G166500	313	332	-	13.859	9.86e-06	0.03	TCCGCCGCCCCCGCTCCCTC
GRMZM2G057386	ERF	MgCOMT_Misin07G166500	123	137	-	13.4242	1.05e-05	0.0334	GCGGCGCCGCCGGCG
GRMZM2G310368	ERF	MgCOMT_Misin07G166500	116	136	-	13.1061	1.07e-05	0.0331	CGGCGCCGCCGGCGGTGCTGC
GRMZM2G057386	ERF	MgCOMT_Misin07G166500	125	139	+	13.3788	1.08e-05	0.0334	CCGGCGGCGCCGCGG
GRMZM2G057386	ERF	MgCOMT_Misin07G166500	280	294	-	13.3333	1.11e-05	0.0334	GCTCCGCCGCCACCC
AC233943.1_FG002	LBD	MgCOMT_Misin07G166500	112	132	+	12.8939	1.11e-05	0.0264	TCCCGCAGCACCGCCGGCGGC
GRMZM2G310368	ERF	MgCOMT_Misin07G166500	323	343	+	13.0303	1.12e-05	0.0331	GGGCGGCGGATCCGGTGGTGC
GRMZM2G376255	ERF	MgCOMT_Misin07G166500	414	424	-	13.7727	1.18e-05	0.0644	CCCCCGCCGCC
GRMZM2G142179	ERF	MgCOMT_Misin07G166500	407	427	-	12.6761	1.18e-05	0.0304	TCACCCCCGCCGCCCCCATCC
GRMZM2G381441	ERF	MgCOMT_Misin07G166500	400	427	-	13.5455	1.22e-05	0.0595	TCACCCCCGCCGCCCCCATCCCCCCCCG
GRMZM2G376255	ERF	MgCOMT_Misin07G166500	281	291	-	13.7273	1.23e-05	0.0644	CCGCCGCCACC
GRMZM2G060517	ERF	MgCOMT_Misin07G166500	125	134	-	12.1748	1.25e-05	0.0961	GCGCCGCCGG
GRMZM2G092517	LBD	MgCOMT_Misin07G166500	295	311	+	13.3333	1.32e-05	0.102	CAGCGGATCCGGCGGTG
GRMZM2G111415	ERF	MgCOMT_Misin07G166500	118	136	-	13.1212	1.35e-05	0.0879	CGGCGCCGCCGGCGGTGCT
GRMZM2G381441	ERF	MgCOMT_Misin07G166500	313	340	-	13.0758	1.5e-05	0.0595	CCACCGGATCCGCCGCCCCCGCTCCCTC
GRMZM2G079653	ERF	MgCOMT_Misin07G166500	183	197	+	12.9394	1.58e-05	0.0711	CGTCGGCGGAGGCGC
GRMZM2G307119	ERF	MgCOMT_Misin07G166500	125	139	+	13.1212	1.58e-05	0.0892	CCGGCGGCGCCGCGG
GRMZM2G057386	ERF	MgCOMT_Misin07G166500	323	337	-	12.697	1.61e-05	0.0424	CCGGATCCGCCGCCC
GRMZM2G310368	ERF	MgCOMT_Misin07G166500	114	134	+	12.3333	1.65e-05	0.0428	CCGCAGCACCGCCGGCGGCGC
AC233943.1_FG002	LBD	MgCOMT_Misin07G166500	124	144	+	12.1667	1.68e-05	0.0344	GCCGGCGGCGCCGCGGCCGGG
AC198403.3_FG001	ERF	MgCOMT_Misin07G166500	120	139	+	12.5606	1.78e-05	0.053	CACCGCCGGCGGCGCCGCGG
GRMZM2G021790	ERF	MgCOMT_Misin07G166500	325	341	+	12.303	1.81e-05	0.0625	GCGGCGGATCCGGTGGT
GRMZM2G092517	LBD	MgCOMT_Misin07G166500	323	339	+	12.8333	1.81e-05	0.102	GGGCGGCGGATCCGGTG
GRMZM2G010100	ERF	MgCOMT_Misin07G166500	283	297	-	13.2273	1.83e-05	0.0521	CTGGCTCCGCCGCCA
AC233943.1_FG002	LBD	MgCOMT_Misin07G166500	293	313	-	12	1.84e-05	0.0344	CGCACCGCCGGATCCGCTGGC
GRMZM2G307119	ERF	MgCOMT_Misin07G166500	183	197	-	12.8333	1.85e-05	0.0892	GCGCCTCCGCCGACG
GRMZM2G060517	ERF	MgCOMT_Misin07G166500	322	331	-	12.021	1.9e-05	0.0961	CCGCCGCCCC
GRMZM2G060517	ERF	MgCOMT_Misin07G166500	412	421	-	12.021	1.9e-05	0.0961	CCGCCGCCCC
GRMZM2G017087	TALE	MgCOMT_Misin07G166500	306	325	-	12.9487	1.92e-05	0.0396	CCCCCGCTCCCTCGCACCGC
GRMZM2G018398	ERF	MgCOMT_Misin07G166500	117	137	+	12.4848	1.93e-05	0.122	CAGCACCGCCGGCGGCGCCGC
GRMZM2G142179	ERF	MgCOMT_Misin07G166500	345	365	-	11.662	1.98e-05	0.0408	GATCCTCCGCCAGAGCTCCCT
GRMZM2G079653	ERF	MgCOMT_Misin07G166500	126	140	+	12.5303	2e-05	0.0711	CGGCGGCGCCGCGGC
GRMZM2G066158	ERF	MgCOMT_Misin07G166500	283	290	-	14.7724	2.03e-05	0.131	CGCCGCCA
GRMZM2G079653	ERF	MgCOMT_Misin07G166500	122	136	-	12.5	2.03e-05	0.0711	CGGCGCCGCCGGCGG
GRMZM2G376255	ERF	MgCOMT_Misin07G166500	184	194	-	12.6364	2.09e-05	0.0877	CCTCCGCCGAC
GRMZM2G111415	ERF	MgCOMT_Misin07G166500	317	335	+	12.3333	2.12e-05	0.0879	GAGCGGGGGCGGCGGATCC
GRMZM2G111415	ERF	MgCOMT_Misin07G166500	326	344	+	12.2879	2.17e-05	0.0879	CGGCGGATCCGGTGGTGCG
GRMZM2G092517	LBD	MgCOMT_Misin07G166500	286	302	+	12.5152	2.21e-05	0.102	CGGCGGAGCCAGCGGAT
GRMZM2G093595	ERF	MgCOMT_Misin07G166500	368	377	-	12.3333	2.23e-05	0.0545	CGGCGCCCGC
GRMZM2G015281	ERF	MgCOMT_Misin07G166500	284	303	-	12.8333	2.23e-05	0.0922	GATCCGCTGGCTCCGCCGCC
GRMZM2G015281	ERF	MgCOMT_Misin07G166500	414	433	-	12.8182	2.25e-05	0.0922	CTTCTCTCACCCCCGCCGCC
GRMZM2G307119	ERF	MgCOMT_Misin07G166500	323	337	-	12.4091	2.31e-05	0.0892	CCGGATCCGCCGCCC
AC233943.1_FG002	LBD	MgCOMT_Misin07G166500	237	257	-	11.5758	2.31e-05	0.0385	TCCGGCGCAGCCTGCACCTCA
GRMZM2G310368	ERF	MgCOMT_Misin07G166500	292	312	+	11.6667	2.36e-05	0.0545	AGCCAGCGGATCCGGCGGTGC
GRMZM2G023708	ERF	MgCOMT_Misin07G166500	293	313	-	12.0303	2.36e-05	0.0521	CGCACCGCCGGATCCGCTGGC
GRMZM2G118250	LBD	MgCOMT_Misin07G166500	123	143	-	11.8788	2.39e-05	0.06	CCGGCCGCGGCGCCGCCGGCG
GRMZM2G092517	LBD	MgCOMT_Misin07G166500	120	136	-	12.3636	2.42e-05	0.102	CGGCGCCGCCGGCGGTG
GRMZM2G010100	ERF	MgCOMT_Misin07G166500	413	427	-	12.8485	2.44e-05	0.0607	TCACCCCCGCCGCCC
GRMZM2G118250	LBD	MgCOMT_Misin07G166500	283	303	-	11.8182	2.48e-05	0.06	GATCCGCTGGCTCCGCCGCCA
GRMZM2G057386	ERF	MgCOMT_Misin07G166500	126	140	-	11.8939	2.5e-05	0.0569	GCCGCGGCGCCGCCG
GRMZM2G171365	MIKC_MADS	MgCOMT_Misin07G166500	426	446	-	12.2687	2.51e-05	0.0233	TCTCTGCGTGTTTCTTCTCTC
GRMZM2G118250	LBD	MgCOMT_Misin07G166500	292	312	-	11.7273	2.6e-05	0.06	GCACCGCCGGATCCGCTGGCT
GRMZM2G023708	ERF	MgCOMT_Misin07G166500	324	344	-	11.803	2.67e-05	0.0521	CGCACCACCGGATCCGCCGCC
GRMZM2G057386	ERF	MgCOMT_Misin07G166500	248	262	-	11.7576	2.69e-05	0.0569	CCGGCTCCGGCGCAG
GRMZM2G023708	ERF	MgCOMT_Misin07G166500	272	292	-	11.7273	2.78e-05	0.0521	TCCGCCGCCACCCGTGCTCCA
GRMZM2G381441	ERF	MgCOMT_Misin07G166500	273	300	-	11.2727	2.89e-05	0.0956	CCGCTGGCTCCGCCGCCACCCGTGCTCC
GRMZM2G021790	ERF	MgCOMT_Misin07G166500	353	369	+	11.2576	2.9e-05	0.085	CTGGCGGAGGATCCGGC
AC198403.3_FG001	ERF	MgCOMT_Misin07G166500	410	429	-	11.7576	2.94e-05	0.0682	TCTCACCCCCGCCGCCCCCA
GRMZM2G017087	TALE	MgCOMT_Misin07G166500	405	424	-	12.3077	2.97e-05	0.0396	CCCCCGCCGCCCCCATCCCC
GRMZM2G066158	ERF	MgCOMT_Misin07G166500	129	136	-	13.9512	2.98e-05	0.131	CGGCGCCG
GRMZM2G066158	ERF	MgCOMT_Misin07G166500	129	136	+	13.9512	2.98e-05	0.131	CGGCGCCG
GRMZM2G018398	ERF	MgCOMT_Misin07G166500	314	334	+	11.5909	3.02e-05	0.122	AGGGAGCGGGGGCGGCGGATC
GRMZM2G079653	ERF	MgCOMT_Misin07G166500	125	139	-	11.7273	3.08e-05	0.0841	CCGCGGCGCCGCCGG
GRMZM2G111415	ERF	MgCOMT_Misin07G166500	295	313	+	11.6364	3.1e-05	0.0879	CAGCGGATCCGGCGGTGCG
GRMZM2G079653	ERF	MgCOMT_Misin07G166500	413	427	+	11.6515	3.21e-05	0.0841	GGGCGGCGGGGGTGA
GRMZM2G111415	ERF	MgCOMT_Misin07G166500	345	363	+	11.5758	3.21e-05	0.0879	AGGGAGCTCTGGCGGAGGA
GRMZM5G833253	MYB	MgCOMT_Misin07G166500	223	243	-	12.0606	3.25e-05	0.0295	CACCTCATCCCCCAACTCCCT
GRMZM2G057386	ERF	MgCOMT_Misin07G166500	183	197	-	11.3939	3.27e-05	0.0623	GCGCCTCCGCCGACG
GRMZM2G118250	LBD	MgCOMT_Misin07G166500	110	130	+	11.303	3.29e-05	0.0601	CATCCCGCAGCACCGCCGGCG
GRMZM2G368838	ERF	MgCOMT_Misin07G166500	180	194	+	12.6364	3.36e-05	0.479	GCTCGTCGGCGGAGG
GRMZM2G118250	LBD	MgCOMT_Misin07G166500	350	370	+	11.2576	3.37e-05	0.0601	GCTCTGGCGGAGGATCCGGCG
AC198403.3_FG001	ERF	MgCOMT_Misin07G166500	286	305	-	11.4848	3.47e-05	0.0712	CGGATCCGCTGGCTCCGCCG
GRMZM2G142179	ERF	MgCOMT_Misin07G166500	177	197	-	10.493	3.47e-05	0.0582	GCGCCTCCGCCGACGAGCTCC
GRMZM2G307119	ERF	MgCOMT_Misin07G166500	126	140	-	11.5303	3.58e-05	0.0892	GCCGCGGCGCCGCCG
GRMZM2G050939	C2H2	MgCOMT_Misin07G166500	223	241	-	10.6746	3.59e-05	0.0518	CCTCATCCCCCAACTCCCT
GRMZM2G111415	ERF	MgCOMT_Misin07G166500	280	298	+	11.3636	3.59e-05	0.0879	GGGTGGCGGCGGAGCCAGC
AC233943.1_FG002	LBD	MgCOMT_Misin07G166500	240	260	-	10.7424	3.59e-05	0.0428	GGCTCCGGCGCAGCCTGCACC
GRMZM2G307119	ERF	MgCOMT_Misin07G166500	280	294	-	11.5152	3.6e-05	0.0892	GCTCCGCCGCCACCC
GRMZM2G307119	ERF	MgCOMT_Misin07G166500	123	137	-	11.5	3.63e-05	0.0892	GCGGCGCCGCCGGCG
GRMZM2G093595	ERF	MgCOMT_Misin07G166500	129	138	+	11.8889	3.63e-05	0.0789	CGGCGCCGCG
AC233943.1_FG002	LBD	MgCOMT_Misin07G166500	121	141	-	10.7121	3.65e-05	0.0428	GGCCGCGGCGCCGCCGGCGGT
GRMZM2G142179	ERF	MgCOMT_Misin07G166500	295	315	-	10.3662	3.68e-05	0.0582	CTCGCACCGCCGGATCCGCTG
GRMZM2G057386	ERF	MgCOMT_Misin07G166500	116	130	+	11.1515	3.72e-05	0.0623	GCAGCACCGCCGGCG
GRMZM2G376255	ERF	MgCOMT_Misin07G166500	162	172	+	11.4848	3.73e-05	0.105	GAGCCACCGCT
AC233943.1_FG002	LBD	MgCOMT_Misin07G166500	243	263	-	10.6667	3.74e-05	0.0428	CCCGGCTCCGGCGCAGCCTGC
GRMZM2G092517	LBD	MgCOMT_Misin07G166500	326	342	+	11.6212	3.75e-05	0.131	CGGCGGATCCGGTGGTG
GRMZM2G010100	ERF	MgCOMT_Misin07G166500	323	337	-	12.2424	3.78e-05	0.0687	CCGGATCCGCCGCCC
GRMZM2G111415	ERF	MgCOMT_Misin07G166500	177	195	+	11.2424	3.82e-05	0.0879	GGAGCTCGTCGGCGGAGGC
GRMZM2G057386	ERF	MgCOMT_Misin07G166500	119	133	+	11.0909	3.84e-05	0.0623	GCACCGCCGGCGGCG
GRMZM2G376255	ERF	MgCOMT_Misin07G166500	324	334	-	11.1818	4.09e-05	0.105	GATCCGCCGCC
GRMZM2G023708	ERF	MgCOMT_Misin07G166500	115	135	+	10.9545	4.13e-05	0.0646	CGCAGCACCGCCGGCGGCGCC
GRMZM2G057386	ERF	MgCOMT_Misin07G166500	186	200	-	10.9394	4.16e-05	0.0627	CACGCGCCTCCGCCG
AC233943.1_FG002	LBD	MgCOMT_Misin07G166500	124	144	-	10.4545	4.17e-05	0.0452	CCCGGCCGCGGCGCCGCCGGC
GRMZM2G079653	ERF	MgCOMT_Misin07G166500	323	337	+	11.1212	4.21e-05	0.0921	GGGCGGCGGATCCGG
GRMZM2G010100	ERF	MgCOMT_Misin07G166500	366	380	+	12.0758	4.23e-05	0.0704	CGGCGGGCGCCGGCG
GRMZM2G023708	ERF	MgCOMT_Misin07G166500	355	375	-	10.8333	4.38e-05	0.0646	GCGCCCGCCGGATCCTCCGCC
AC198403.3_FG001	ERF	MgCOMT_Misin07G166500	320	339	-	11.0909	4.39e-05	0.0712	CACCGGATCCGCCGCCCCCG
GRMZM2G053298	Nin-like	MgCOMT_Misin07G166500	215	229	+	12.0423	4.41e-05	0.311	AGAGCAGCAGGGAGT
AC198403.3_FG001	ERF	MgCOMT_Misin07G166500	126	145	-	11.0303	4.55e-05	0.0712	CCCCGGCCGCGGCGCCGCCG
GRMZM2G023708	ERF	MgCOMT_Misin07G166500	175	195	-	10.697	4.69e-05	0.0646	GCCTCCGCCGACGAGCTCCAT
GRMZM2G100593	NAC	MgCOMT_Misin07G166500	139	156	-	11.7879	4.7e-05	0.19	CGGCGTTGGCACCCCGGC
GRMZM2G111415	ERF	MgCOMT_Misin07G166500	274	292	+	10.7727	4.86e-05	0.101	GAGCACGGGTGGCGGCGGA
GRMZM2G079653	ERF	MgCOMT_Misin07G166500	280	294	+	10.8182	4.89e-05	0.0921	GGGTGGCGGCGGAGC
GRMZM2G072926	ERF	MgCOMT_Misin07G166500	180	194	+	11.6364	4.99e-05	0.26	GCTCGTCGGCGGAGG
GRMZM2G066158	ERF	MgCOMT_Misin07G166500	323	330	-	8.58537	5.01e-05	0.131	CGCCGCCC
GRMZM2G066158	ERF	MgCOMT_Misin07G166500	413	420	-	8.58537	5.01e-05	0.131	CGCCGCCC
AC198403.3_FG001	ERF	MgCOMT_Misin07G166500	108	127	+	10.8636	5.03e-05	0.0712	CCCATCCCGCAGCACCGCCG
GRMZM2G118250	LBD	MgCOMT_Misin07G166500	116	136	+	10.4848	5.08e-05	0.081	GCAGCACCGCCGGCGGCGCCG
AC198403.3_FG001	ERF	MgCOMT_Misin07G166500	123	142	+	10.8333	5.12e-05	0.0712	CGCCGGCGGCGCCGCGGCCG
GRMZM2G310368	ERF	MgCOMT_Misin07G166500	286	306	+	10.1061	5.21e-05	0.0809	CGGCGGAGCCAGCGGATCCGG
GRMZM2G310368	ERF	MgCOMT_Misin07G166500	317	337	+	10.0152	5.45e-05	0.0809	GAGCGGGGGCGGCGGATCCGG
AC233943.1_FG002	LBD	MgCOMT_Misin07G166500	118	138	-	9.92424	5.45e-05	0.0561	CGCGGCGCCGCCGGCGGTGCT
GRMZM2G057386	ERF	MgCOMT_Misin07G166500	354	368	-	10.3636	5.56e-05	0.0734	CCGGATCCTCCGCCA
GRMZM2G021790	ERF	MgCOMT_Misin07G166500	112	128	-	9.57576	5.78e-05	0.0905	CCGGCGGTGCTGCGGGA
GRMZM2G111415	ERF	MgCOMT_Misin07G166500	117	135	+	10.3333	6.05e-05	0.102	CAGCACCGCCGGCGGCGCC
GRMZM2G023708	ERF	MgCOMT_Misin07G166500	127	147	+	10.1667	6.06e-05	0.0706	GGCGGCGCCGCGGCCGGGGTG
GRMZM2G050939	C2H2	MgCOMT_Misin07G166500	232	250	-	9.6746	6.08e-05	0.0682	CAGCCTGCACCTCATCCCC
GRMZM2G023708	ERF	MgCOMT_Misin07G166500	178	198	-	10.1364	6.15e-05	0.0706	CGCGCCTCCGCCGACGAGCTC
GRMZM2G097081	ERF	MgCOMT_Misin07G166500	411	424	+	11.5	6.18e-05	0.392	GGGGGCGGCGGGGG
GRMZM2G015281	ERF	MgCOMT_Misin07G166500	305	324	-	10.7121	6.24e-05	0.213	CCCCGCTCCCTCGCACCGCC
AC198403.3_FG001	ERF	MgCOMT_Misin07G166500	326	345	-	10.4697	6.32e-05	0.0776	TCGCACCACCGGATCCGCCG
GRMZM2G017087	TALE	MgCOMT_Misin07G166500	398	417	-	11.0641	6.43e-05	0.0484	CGCCCCCATCCCCCCCCGGT
GRMZM2G079653	ERF	MgCOMT_Misin07G166500	248	262	+	10.2273	6.51e-05	0.0975	CTGCGCCGGAGCCGG
GRMZM2G021790	ERF	MgCOMT_Misin07G166500	185	201	+	9.24242	6.56e-05	0.0905	TCGGCGGAGGCGCGTGG
GRMZM2G310368	ERF	MgCOMT_Misin07G166500	271	291	+	9.60606	6.63e-05	0.083	ATGGAGCACGGGTGGCGGCGG
GRMZM2G092517	LBD	MgCOMT_Misin07G166500	123	139	-	10.5909	6.64e-05	0.141	CCGCGGCGCCGCCGGCG
AC233943.1_FG002	LBD	MgCOMT_Misin07G166500	352	372	+	9.5	6.72e-05	0.0627	TCTGGCGGAGGATCCGGCGGG
GRMZM2G310368	ERF	MgCOMT_Misin07G166500	242	262	+	9.56061	6.77e-05	0.083	TGCAGGCTGCGCCGGAGCCGG
GRMZM2G023708	ERF	MgCOMT_Misin07G166500	343	363	-	9.89394	6.9e-05	0.0712	TCCTCCGCCAGAGCTCCCTCG
GRMZM2G310368	ERF	MgCOMT_Misin07G166500	345	365	+	9.51515	6.92e-05	0.083	AGGGAGCTCTGGCGGAGGATC
GRMZM2G381441	ERF	MgCOMT_Misin07G166500	341	368	-	8.04545	6.96e-05	0.107	CCGGATCCTCCGCCAGAGCTCCCTCGCA
AC233943.1_FG002	LBD	MgCOMT_Misin07G166500	281	301	-	9.42424	6.97e-05	0.0627	TCCGCTGGCTCCGCCGCCACC
GRMZM2G092517	LBD	MgCOMT_Misin07G166500	292	308	+	10.3939	7.38e-05	0.141	AGCCAGCGGATCCGGCG
GRMZM2G057386	ERF	MgCOMT_Misin07G166500	113	127	+	9.75758	7.46e-05	0.0888	CCCGCAGCACCGCCG
GRMZM2G171365	MIKC_MADS	MgCOMT_Misin07G166500	430	450	-	10.2537	7.48e-05	0.0406	TCCTTCTCTGCGTGTTTCTTC
GRMZM2G133398	B3	MgCOMT_Misin07G166500	171	179	+	11.3944	7.5e-05	0.228	CTGCATGGA
GRMZM2G093595	ERF	MgCOMT_Misin07G166500	281	290	-	11.2111	7.55e-05	0.119	CGCCGCCACC
AC233943.1_FG002	LBD	MgCOMT_Misin07G166500	287	307	-	9.22727	7.67e-05	0.0627	GCCGGATCCGCTGGCTCCGCC
GRMZM2G017087	TALE	MgCOMT_Misin07G166500	466	485	-	10.7564	7.68e-05	0.052	CACGCGTTTCACCCCCCTGC
GRMZM2G018398	ERF	MgCOMT_Misin07G166500	277	297	+	9.51515	7.7e-05	0.159	CACGGGTGGCGGCGGAGCCAG
GRMZM2G310368	ERF	MgCOMT_Misin07G166500	277	297	+	9.27273	7.76e-05	0.083	CACGGGTGGCGGCGGAGCCAG
GRMZM2G118250	LBD	MgCOMT_Misin07G166500	125	145	+	9.63636	7.83e-05	0.0929	CCGGCGGCGCCGCGGCCGGGG
GRMZM2G093595	ERF	MgCOMT_Misin07G166500	246	255	-	11.1333	7.86e-05	0.119	CGGCGCAGCC
GRMZM2G138396	ERF	MgCOMT_Misin07G166500	297	311	+	10.3333	7.89e-05	0.387	GCGGATCCGGCGGTG
GRMZM2G118250	LBD	MgCOMT_Misin07G166500	295	315	-	9.62121	7.89e-05	0.0929	CTCGCACCGCCGGATCCGCTG
AC233943.1_FG002	LBD	MgCOMT_Misin07G166500	115	135	+	9.16667	7.9e-05	0.0627	CGCAGCACCGCCGGCGGCGCC
AC198403.3_FG001	ERF	MgCOMT_Misin07G166500	280	299	-	10.0455	8.05e-05	0.0885	CGCTGGCTCCGCCGCCACCC
GRMZM2G307119	ERF	MgCOMT_Misin07G166500	122	136	+	9.71212	8.07e-05	0.141	CCGCCGGCGGCGCCG
GRMZM2G111415	ERF	MgCOMT_Misin07G166500	121	139	-	9.69697	8.21e-05	0.102	CCGCGGCGCCGCCGGCGGT
GRMZM2G142179	ERF	MgCOMT_Misin07G166500	286	306	-	8.52113	8.25e-05	0.0943	CCGGATCCGCTGGCTCCGCCG
GRMZM2G017087	TALE	MgCOMT_Misin07G166500	282	301	-	10.6154	8.32e-05	0.0543	TCCGCTGGCTCCGCCGCCAC
GRMZM2G023708	ERF	MgCOMT_Misin07G166500	243	263	-	9.45455	8.45e-05	0.0759	CCCGGCTCCGGCGCAGCCTGC
GRMZM2G093595	ERF	MgCOMT_Misin07G166500	132	141	+	11.0222	8.49e-05	0.119	CGCCGCGGCC
GRMZM2G111415	ERF	MgCOMT_Misin07G166500	120	138	+	9.62121	8.51e-05	0.102	CACCGCCGGCGGCGCCGCG
GRMZM2G133398	B3	MgCOMT_Misin07G166500	172	180	-	11.1831	8.85e-05	0.228	CTCCATGCA
GRMZM2G111415	ERF	MgCOMT_Misin07G166500	320	338	+	9.5303	8.88e-05	0.102	CGGGGGCGGCGGATCCGGT
GRMZM2G310368	ERF	MgCOMT_Misin07G166500	233	253	+	8.92424	9.12e-05	0.083	GGGATGAGGTGCAGGCTGCGC
GRMZM2G066158	ERF	MgCOMT_Misin07G166500	370	377	-	7.60163	9.18e-05	0.137	CGGCGCCC
GRMZM2G079653	ERF	MgCOMT_Misin07G166500	123	137	+	9.4697	9.23e-05	0.129	CGCCGGCGGCGCCGC
GRMZM2G310368	ERF	MgCOMT_Misin07G166500	177	197	+	8.87879	9.31e-05	0.083	GGAGCTCGTCGGCGGAGGCGC
GRMZM2G097081	ERF	MgCOMT_Misin07G166500	181	194	+	10.7879	9.34e-05	0.392	CTCGTCGGCGGAGG
AC198403.3_FG001	ERF	MgCOMT_Misin07G166500	292	311	-	9.75758	9.46e-05	0.0965	CACCGCCGGATCCGCTGGCT
GRMZM2G111415	ERF	MgCOMT_Misin07G166500	230	248	+	9.36364	9.59e-05	0.105	TGGGGGATGAGGTGCAGGC
GRMZM2G050939	C2H2	MgCOMT_Misin07G166500	415	433	-	8.77778	9.6e-05	0.0737	CTTCTCTCACCCCCGCCGC
GRMZM2G023708	ERF	MgCOMT_Misin07G166500	346	366	-	9.15152	9.69e-05	0.0834	GGATCCTCCGCCAGAGCTCCC
AC198403.3_FG001	ERF	MgCOMT_Misin07G166500	189	208	-	9.71212	9.7e-05	0.0965	CCCCACCCCACGCGCCTCCG
AC233943.1_FG002	LBD	MgCOMT_Misin07G166500	112	132	-	8.72727	9.75e-05	0.0718	GCCGCCGGCGGTGCTGCGGGA
GRMZM2G301860	ERF	MgCOMT_Misin07G166500	280	296	+	8.24242	9.97e-05	1	GGGTGGCGGCGGAGCCA
GRMZM2G310368	ERF	MgCOMT_Misin07G166500	354	374	+	8.72727	9.98e-05	0.083	TGGCGGAGGATCCGGCGGGCG
GRMZM2G050939	C2H2	MgCOMT_Misin13G030400	469	487	+	17.4921	5.4e-07	0.0104	CCCCTCCCACCTCCTCCTT
GRMZM2G101499	SBP	MgCOMT_Misin13G030400	162	177	-	15.1889	1.22e-06	0.0261	AATTATGTACCATAAA
GRMZM2G171073	C2H2	MgCOMT_Misin13G030400	284	300	+	16.4848	1.56e-06	0.0331	CCGGAAACGACAAATAA
GRMZM5G828179	C2H2	MgCOMT_Misin13G030400	284	303	+	15.3788	2.66e-06	0.056	CCGGAAACGACAAATAACAC
GRMZM2G014653	NAC	MgCOMT_Misin13G030400	226	247	-	14.3485	3.9e-06	0.0822	TACGTATAATATTTGTATCTCT
GRMZM2G143723	C2H2	MgCOMT_Misin13G030400	284	301	+	14.7273	3.91e-06	0.0827	CCGGAAACGACAAATAAC
GRMZM5G833032	MYB_related	MgCOMT_Misin13G030400	91	102	-	15.6061	5.07e-06	0.0498	AGATATTTTGGG
GRMZM2G050939	C2H2	MgCOMT_Misin13G030400	472	490	+	13.7937	6.04e-06	0.0235	CTCCCACCTCCTCCTTCCT
GRMZM2G042494	NAC	MgCOMT_Misin13G030400	417	427	-	13.3182	7.68e-06	0.166	ACACGCAACCA
GRMZM2G050939	C2H2	MgCOMT_Misin13G030400	478	496	+	13.0794	9.25e-06	0.0235	CCTCCTCCTTCCTCTTCGC
GRMZM2G320287	C2H2	MgCOMT_Misin13G030400	284	298	+	12.5732	9.26e-06	0.0533	CCGGAAACGACAAAT
GRMZM2G050939	C2H2	MgCOMT_Misin13G030400	475	493	+	13.0714	9.29e-06	0.0235	CCACCTCCTCCTTCCTCTT
GRMZM2G050939	C2H2	MgCOMT_Misin13G030400	466	484	+	12.9206	1.02e-05	0.0235	ACCCCCCTCCCACCTCCTC
GRMZM2G118250	LBD	MgCOMT_Misin13G030400	478	498	+	13.0758	1.2e-05	0.0414	CCTCCTCCTTCCTCTTCGCAG
GRMZM2G179677	C2H2	MgCOMT_Misin13G030400	284	300	+	12.0909	1.23e-05	0.13	CCGGAAACGACAAATAA
GRMZM2G011357	C2H2	MgCOMT_Misin13G030400	285	296	-	11.5882	1.79e-05	0.187	TTGTCGTTTCCG
GRMZM2G057408	MYB_related	MgCOMT_Misin13G030400	95	103	-	14.5182	2e-05	0.433	CAGATATTT
GRMZM2G014902	MYB_related	MgCOMT_Misin13G030400	95	103	-	11.3838	2.12e-05	0.459	CAGATATTT
AC233943.1_FG002	LBD	MgCOMT_Misin13G030400	480	500	+	11.4848	2.43e-05	0.0385	TCCTCCTTCCTCTTCGCAGCA
GRMZM2G014653	NAC	MgCOMT_Misin13G030400	30	51	-	12.4091	2.59e-05	0.273	GGCGTGTTTGATTTTCAATGCT
GRMZM2G033570	EIL	MgCOMT_Misin13G030400	194	208	-	12.22	2.71e-05	0.262	AACTATATTCAAAGA
AC233943.1_FG002	LBD	MgCOMT_Misin13G030400	477	497	+	11.0909	2.99e-05	0.0428	ACCTCCTCCTTCCTCTTCGCA
GRMZM2G050939	C2H2	MgCOMT_Misin13G030400	476	494	+	10.9206	3.14e-05	0.0518	CACCTCCTCCTTCCTCTTC
GRMZM2G108959	MYB	MgCOMT_Misin13G030400	431	449	-	11.8636	4.24e-05	0.444	GCTCGCCAACCACCGCACC
GRMZM2G045748	MYB	MgCOMT_Misin13G030400	433	447	-	11.7121	4.49e-05	0.206	TCGCCAACCACCGCA
GRMZM2G376255	ERF	MgCOMT_Misin13G030400	433	443	-	10.9848	4.5e-05	0.105	CAACCACCGCA
GRMZM2G127490	MYB	MgCOMT_Misin13G030400	431	445	-	12.1515	4.85e-05	0.0916	GCCAACCACCGCACC
GRMZM2G026643	HD-ZIP	MgCOMT_Misin13G030400	172	182	-	11.4478	4.98e-05	0.203	ATATTAATTAT
GRMZM2G125777	NAC	MgCOMT_Misin13G030400	418	429	-	11.0808	5.53e-05	0.92	AAACACGCAACC
GRMZM2G075956	C2H2	MgCOMT_Misin13G030400	452	466	+	11.0303	6.13e-05	1	TCCGGCCCCATATAA
GRMZM2G011357	C2H2	MgCOMT_Misin13G030400	108	119	+	10.5196	6.64e-05	0.278	TTTCGCTTCCCG
GRMZM2G133398	B3	MgCOMT_Misin13G030400	326	334	+	11.5352	6.86e-05	0.228	TAGCATGCA
GRMZM2G110913	LBD	MgCOMT_Misin13G030400	275	293	-	10.8485	7.08e-05	0.403	TCGTTTCCGGTTTTCGTGC
AC207656.3_FG002	ARF	MgCOMT_Misin13G030400	263	283	+	-4.57831	7.1e-05	0.115	GTTAAACTTGTGGCACGAAAA
AC233943.1_FG002	LBD	MgCOMT_Misin13G030400	398	418	+	9.31818	7.34e-05	0.0627	CTCACAGCCACTGCCGCTGTG
GRMZM2G081782	C2H2	MgCOMT_Misin13G030400	34	40	+	13.5132	8.02e-05	0.436	TTGAAAA
GRMZM2G118250	LBD	MgCOMT_Misin13G030400	475	495	+	9.56061	8.13e-05	0.0929	CCACCTCCTCCTTCCTCTTCG
GRMZM2G095904	MYB	MgCOMT_Misin13G030400	426	446	-	10.7879	8.5e-05	0.0741	CGCCAACCACCGCACCAAAAC
GRMZM5G833032	MYB_related	MgCOMT_Misin13G030400	173	184	-	9.22727	9e-05	0.276	TGATATTAATTA
GRMZM2G310368	ERF	MgCOMT_Misin13G030400	478	498	-	8.93939	9.06e-05	0.083	CTGCGAAGAGGAAGGAGGAGG
GRMZM2G065496	B3	MgCOMT_Misin13G030400	112	132	-	-7.21127	9.22e-05	0.151	CAAAGTTGTTTCTCGGGAAGC
GRMZM2G142179	ERF	MgCOMT_Misin13G030400	475	495	+	8.1831	9.48e-05	0.0975	CCACCTCCTCCTTCCTCTTCG
GRMZM2G133398	B3	MgCOMT_Misin13G030400	327	335	-	10.8662	9.52e-05	0.228	GTGCATGCT
AC207656.3_FG002	ARF	MgCOMT_Misin13G030400	247	267	-	-5.81928	9.65e-05	0.126	TTAACTCGATTTGTAGAAAAT
GRMZM2G180319	LBD	MgCOMT_Misin13G030400	482	496	-	10.5455	9.75e-05	0.693	GCGAAGAGGAAGGAG
GRMZM2G310368	ERF	MgCOMT_Misin13G030400	475	495	-	8.77273	9.78e-05	0.083	CGAAGAGGAAGGAGGAGGTGG
GRMZM2G171365	MIKC_MADS	MgF5H_Misin01G179200	319	339	-	14.9403	4.36e-06	0.00837	TTTTATTTATTCTTTTTGTAT
GRMZM2G118690	BBR-BPC	MgF5H_Misin01G179200	224	244	-	6.03947	5.68e-06	0.0232	AAAACACTCTCTATATCTTTC
GRMZM2G140694	Dof	MgF5H_Misin01G179200	314	334	+	14.5455	5.85e-06	0.0136	AACGAATACAAAAAGAATAAA
GRMZM5G833253	MYB	MgF5H_Misin01G179200	434	454	+	14.7727	6.03e-06	0.00902	CTCGGTCCTCACCTACTCCTC
GRMZM2G320287	C2H2	MgF5H_Misin01G179200	78	92	+	11.8171	1.26e-05	0.0533	TCCTAGAAGACAAAC
GRMZM5G828179	C2H2	MgF5H_Misin01G179200	78	97	+	11.9091	1.39e-05	0.0975	TCCTAGAAGACAAACCATAA
GRMZM2G164735	BBR-BPC	MgF5H_Misin01G179200	218	241	+	3.42424	1.75e-05	0.0406	CATTAGGAAAGATATAGAGAGTGT
GRMZM2G118690	BBR-BPC	MgF5H_Misin01G179200	226	246	-	2.10526	1.92e-05	0.0356	CCAAAACACTCTCTATATCTT
GRMZM2G171073	C2H2	MgF5H_Misin01G179200	78	94	+	11.1667	2.15e-05	0.114	TCCTAGAAGACAAACCA
AC198403.3_FG001	ERF	MgF5H_Misin01G179200	440	459	+	12	2.53e-05	0.066	CCTCACCTACTCCTCCGGCT
GRMZM2G065496	B3	MgF5H_Misin01G179200	190	210	-	-1.84507	2.61e-05	0.0786	ATAGAGATTTTAGTAAAAAAA
GRMZM2G359952	MIKC_MADS	MgF5H_Misin01G179200	108	126	-	12.2676	2.67e-05	0.188	TTATTTCTTTATTTGCATT
AC207656.3_FG002	ARF	MgF5H_Misin01G179200	405	425	-	-1.37349	3.11e-05	0.0625	CTTACAGTTTGGGTTGAAAAC
GRMZM2G144744	GRAS	MgF5H_Misin01G179200	262	281	-	11.9583	3.13e-05	0.0539	GAGAAAGGGACGGAGCAGGA
GRMZM2G040924	MYB	MgF5H_Misin01G179200	441	455	-	12.4848	3.14e-05	0.0609	GGAGGAGTAGGTGAG
GRMZM2G118250	LBD	MgF5H_Misin01G179200	439	459	+	11.197	3.48e-05	0.0601	TCCTCACCTACTCCTCCGGCT
GRMZM2G129034	MIKC_MADS	MgF5H_Misin01G179200	111	123	+	12	3.58e-05	0.256	GCAAATAAAGAAA
GRMZM2G003514	MIKC_MADS	MgF5H_Misin01G179200	108	126	+	9.72727	3.65e-05	0.154	AATGCAAATAAAGAAATAA
GRMZM2G118690	BBR-BPC	MgF5H_Misin01G179200	222	242	-	-0.447368	3.98e-05	0.0494	AACACTCTCTATATCTTTCCT
GRMZM2G144744	GRAS	MgF5H_Misin01G179200	312	331	+	11.5972	3.99e-05	0.0614	GAAACGAATACAAAAAGAAT
GRMZM2G118690	BBR-BPC	MgF5H_Misin01G179200	220	240	-	-0.486842	4.02e-05	0.0494	CACTCTCTATATCTTTCCTAA
GRMZM2G110153	MIKC_MADS	MgF5H_Misin01G179200	111	124	+	11.3485	4.59e-05	0.102	GCAAATAAAGAAAT
GRMZM2G143723	C2H2	MgF5H_Misin01G179200	78	95	+	9.22727	4.61e-05	0.316	TCCTAGAAGACAAACCAT
GRMZM2G065496	B3	MgF5H_Misin01G179200	405	425	-	-4.5493	5.01e-05	0.127	CTTACAGTTTGGGTTGAAAAC
GRMZM2G414159	Trihelix	MgF5H_Misin01G179200	191	204	+	11.697	5.32e-05	0.211	TTTTTTACTAAAAT
GRMZM2G140694	Dof	MgF5H_Misin01G179200	106	126	+	11.3485	5.52e-05	0.105	CAAATGCAAATAAAGAAATAA
GRMZM2G010100	ERF	MgF5H_Misin01G179200	445	459	+	11.5455	5.96e-05	0.0851	CCTACTCCTCCGGCT
GRMZM2G123909	GATA	MgF5H_Misin01G179200	392	404	-	11.3485	6.41e-05	0.363	TTGATCAGATAGT
GRMZM2G093725	Dof	MgF5H_Misin01G179200	114	128	-	11.1364	6.73e-05	0.143	ATTTATTTCTTTATT
GRMZM2G017470	Dof	MgF5H_Misin01G179200	114	128	-	11.1364	6.73e-05	0.142	ATTTATTTCTTTATT
GRMZM2G067624	SBP	MgF5H_Misin01G179200	467	476	-	11.2828	6.79e-05	1	GAGTACGGCT
GRMZM2G142179	ERF	MgF5H_Misin01G179200	263	283	+	8.84507	7.2e-05	0.0926	CCTGCTCCGTCCCTTTCTCAT
GRMZM2G156756	SBP	MgF5H_Misin01G179200	468	475	-	10.4646	7.21e-05	1	AGTACGGC
GRMZM2G095904	MYB	MgF5H_Misin01G179200	431	451	+	10.9242	7.82e-05	0.0741	GTCCTCGGTCCTCACCTACTC
GRMZM5G862109	AP2	MgF5H_Misin01G179200	426	435	+	10.6273	7.92e-05	1	ACCTCGTCCT
GRMZM2G081782	C2H2	MgF5H_Misin01G179200	406	412	-	13.5132	8.02e-05	0.436	TTGAAAA
GRMZM2G111415	ERF	MgF5H_Misin01G179200	262	280	-	9.71212	8.16e-05	0.102	AGAAAGGGACGGAGCAGGA
GRMZM2G179677	C2H2	MgF5H_Misin01G179200	78	94	+	7.15152	8.3e-05	0.351	TCCTAGAAGACAAACCA
GRMZM2G118250	LBD	MgF5H_Misin01G179200	451	471	+	9.40909	8.77e-05	0.0929	CCTCCGGCTATATATAAGCCG
GRMZM2G097081	ERF	MgF5H_Misin01G179200	263	276	-	10.8788	8.87e-05	0.392	AGGGACGGAGCAGG
GRMZM2G477238	G2-like	MgF5H_Misin01G179200	324	334	+	11.2273	8.89e-05	0.959	AAAAGAATAAA
GRMZM2G104246	CPP	MgF5H_Misin01G179200	102	111	-	11.33	9.44e-05	0.679	CATTTGAAAT
GRMZM2G093725	Dof	MgF5H_Misin01G179200	322	336	-	10.4091	9.93e-05	0.191	TATTTATTCTTTTTG
GRMZM2G017470	Dof	MgF5H_Misin01G179200	322	336	-	10.4091	9.93e-05	0.191	TATTTATTCTTTTTG
GRMZM2G050939	C2H2	MgF5H_Misin02G177100	469	487	+	16.5397	1.04e-06	0.0104	CCTCCCCTTTCTCCTCAGC
GRMZM2G050939	C2H2	MgF5H_Misin02G177100	466	484	+	15.3889	2.22e-06	0.0148	GCTCCTCCCCTTTCTCCTC
GRMZM2G017087	TALE	MgF5H_Misin02G177100	463	482	+	15.2692	3.06e-06	0.0181	CGTGCTCCTCCCCTTTCTCC
GRMZM5G833253	MYB	MgF5H_Misin02G177100	427	447	+	15.4848	3.5e-06	0.0061	CTCGGTCCTCACCTACTCCCC
GRMZM2G140694	Dof	MgF5H_Misin02G177100	394	414	+	14.9242	4.26e-06	0.0131	AAACGAATAAAAAAGAATAAA
GRMZM2G171365	MIKC_MADS	MgF5H_Misin02G177100	399	419	-	14.6269	5.47e-06	0.0093	TTTTATTTATTCTTTTTTATT
GRMZM2G118690	BBR-BPC	MgF5H_Misin02G177100	145	165	+	4.71053	8.67e-06	0.0296	CTCCAACTCTATCCCTTTCTC
GRMZM2G320287	C2H2	MgF5H_Misin02G177100	170	184	+	11.8171	1.26e-05	0.0533	TCCTAGAAGACAAAC
GRMZM5G828179	C2H2	MgF5H_Misin02G177100	170	189	+	11.9091	1.39e-05	0.0975	TCCTAGAAGACAAACCATAA
GRMZM2G118690	BBR-BPC	MgF5H_Misin02G177100	343	363	+	2.61842	1.64e-05	0.0336	TTCCTGCTATCTCTTTCTCAT
GRMZM2G162481	WOX	MgF5H_Misin02G177100	3	13	-	13.493	1.8e-05	0.13	ATTTAATTAAC
GRMZM2G171073	C2H2	MgF5H_Misin02G177100	170	186	+	11.1667	2.15e-05	0.114	TCCTAGAAGACAAACCA
GRMZM2G040924	MYB	MgF5H_Misin02G177100	434	448	-	13.0152	2.21e-05	0.0589	GGGGGAGTAGGTGAG
GRMZM2G065496	B3	MgF5H_Misin02G177100	272	292	-	-1.84507	2.61e-05	0.0786	ATAGAGATTTTAGTAAAAAAA
GRMZM2G050939	C2H2	MgF5H_Misin02G177100	463	481	+	10.9841	3.03e-05	0.0518	CGTGCTCCTCCCCTTTCTC
AC233943.1_FG002	LBD	MgF5H_Misin02G177100	468	488	+	10.8485	3.4e-05	0.0428	TCCTCCCCTTTCTCCTCAGCT
GRMZM2G171365	MIKC_MADS	MgF5H_Misin02G177100	261	281	+	11.5224	3.84e-05	0.0297	TCTGTATGTTTTTTTTTTACT
GRMZM2G143723	C2H2	MgF5H_Misin02G177100	170	187	+	9.22727	4.61e-05	0.316	TCCTAGAAGACAAACCAT
GRMZM2G164735	BBR-BPC	MgF5H_Misin02G177100	144	167	-	0.030303	5.13e-05	0.0642	ACGAGAAAGGGATAGAGTTGGAGT
GRMZM2G414159	Trihelix	MgF5H_Misin02G177100	273	286	+	11.697	5.32e-05	0.211	TTTTTTACTAAAAT
GRMZM2G320287	C2H2	MgF5H_Misin02G177100	268	282	-	7.45122	6.05e-05	0.112	TAGTAAAAAAAAAAC
GRMZM2G118690	BBR-BPC	MgF5H_Misin02G177100	341	361	+	-2.38158	6.74e-05	0.06	TATTCCTGCTATCTCTTTCTC
GRMZM2G127490	MYB	MgF5H_Misin02G177100	434	448	+	11.5909	7.33e-05	0.0916	CTCACCTACTCCCCC
GRMZM2G320287	C2H2	MgF5H_Misin02G177100	31	45	+	6.81707	7.41e-05	0.112	TAATACACAAAAAAA
GRMZM2G179677	C2H2	MgF5H_Misin02G177100	170	186	+	7.15152	8.3e-05	0.351	TCCTAGAAGACAAACCA
GRMZM2G118250	LBD	MgF5H_Misin02G177100	432	452	+	9.43939	8.64e-05	0.0929	TCCTCACCTACTCCCCCGGCT
GRMZM2G477238	G2-like	MgF5H_Misin02G177100	404	414	+	11.2273	8.89e-05	0.959	AAAAGAATAAA
GRMZM2G144744	GRAS	MgF5H_Misin02G177100	154	173	-	10.3056	9.09e-05	0.0791	AGGATCACGAGAAAGGGATA
GRMZM2G104246	CPP	MgF5H_Misin02G177100	194	203	-	11.33	9.44e-05	0.679	CATTTGAAAT
GRMZM5G833253	MYB	MgHCT1_Misin11G131400	446	466	+	19.5909	3.27e-08	0.000343	TCCCCGTCCCACCAACCCCCA
GRMZM2G159547	MYB	MgHCT1_Misin11G131400	450	470	-	15.1061	2.57e-06	0.0176	GAGTTGGGGGTTGGTGGGACG
GRMZM2G172327	MYB	MgHCT1_Misin11G131400	453	473	-	15.2424	3.08e-06	0.0215	GTGGAGTTGGGGGTTGGTGGG
GRMZM2G033570	EIL	MgHCT1_Misin11G131400	394	408	+	14.73	3.31e-06	0.0707	GACCATGTTCATTGC
GRMZM2G127490	MYB	MgHCT1_Misin11G131400	453	467	+	14.5455	3.81e-06	0.0188	CCCACCAACCCCCAA
GRMZM2G092214	TCP	MgHCT1_Misin11G131400	341	361	+	15.0152	4.26e-06	0.0479	TACTGTGCAGATGGGGCCCAG
GRMZM2G010920	G2-like	MgHCT1_Misin11G131400	57	65	+	14.4868	5e-06	0.107	AAGAAAACA
GRMZM2G002128	MYB	MgHCT1_Misin11G131400	112	132	-	14.7927	5.52e-06	0.116	TAAGTTTAGGATAAAAAAATA
AC198403.3_FG001	ERF	MgHCT1_Misin11G131400	424	443	+	14.1818	6.04e-06	0.0315	CTCCGTCCCTGTCGCCTCCA
GRMZM2G017087	TALE	MgHCT1_Misin11G131400	237	256	-	14.1538	7.83e-06	0.0286	CGCCCTCTGCTCCCTCCGTC
GRMZM2G095904	MYB	MgHCT1_Misin11G131400	443	463	+	13.9394	8.35e-06	0.0218	ACGTCCCCGTCCCACCAACCC
GRMZM5G833032	MYB_related	MgHCT1_Misin11G131400	109	120	+	14.6818	8.39e-06	0.0498	GGATATTTTTTT
GRMZM2G040924	MYB	MgHCT1_Misin11G131400	453	467	-	14.2121	9.01e-06	0.0481	TTGGGGGTTGGTGGG
GRMZM2G162481	WOX	MgHCT1_Misin11G131400	170	180	+	13.9155	1.23e-05	0.13	ATTTAATTAGA
GRMZM2G062244	HD-ZIP	MgHCT1_Misin11G131400	93	113	-	13.5373	1.28e-05	0.0668	TATCCAATGATTTATCTAATA
GRMZM2G003944	TCP	MgHCT1_Misin11G131400	353	362	+	12.75	1.5e-05	0.0742	GGGGCCCAGA
GRMZM2G045748	MYB	MgHCT1_Misin11G131400	454	468	+	12.9242	1.85e-05	0.206	CCACCAACCCCCAAC
GRMZM2G142179	ERF	MgHCT1_Misin11G131400	420	440	+	11.7887	1.86e-05	0.0408	GCGGCTCCGTCCCTGTCGCCT
GRMZM2G048450	WRKY	MgHCT1_Misin11G131400	22	34	-	11.8939	1.99e-05	0.214	ATATTTGACTTCT
GRMZM2G107031	TCP	MgHCT1_Misin11G131400	350	370	-	10.1972	2.21e-05	0.114	GACGACGCTCTGGGCCCCATC
GRMZM2G034110	MYB_related	MgHCT1_Misin11G131400	113	127	+	12.8788	2.42e-05	0.426	ATTTTTTTATCCTAA
AC198725.4_FG009	WRKY	MgHCT1_Misin11G131400	22	34	-	12.9242	2.52e-05	0.271	ATATTTGACTTCT
GRMZM2G140033	C2H2	MgHCT1_Misin11G131400	465	475	-	11.4545	2.63e-05	0.567	GAGTGGAGTTG
GRMZM2G038291	C2H2	MgHCT1_Misin11G131400	465	475	-	11.4545	2.63e-05	0.566	GAGTGGAGTTG
GRMZM2G129872	MYB_related	MgHCT1_Misin11G131400	456	464	+	12.3333	2.69e-05	0.0728	ACCAACCCC
GRMZM2G016020	MYB_related	MgHCT1_Misin11G131400	456	464	+	12.3333	2.69e-05	0.0726	ACCAACCCC
GRMZM2G017087	TALE	MgHCT1_Misin11G131400	422	441	+	12.3846	2.83e-05	0.0396	GGCTCCGTCCCTGTCGCCTC
GRMZM2G049695	MYB_related	MgHCT1_Misin11G131400	115	129	+	12.0303	3.31e-05	0.376	TTTTTTATCCTAAAC
GRMZM2G142751	TCP	MgHCT1_Misin11G131400	342	361	+	1.28889	3.4e-05	0.175	ACTGTGCAGATGGGGCCCAG
GRMZM2G002128	MYB	MgHCT1_Misin11G131400	123	143	-	11.4146	3.48e-05	0.293	ATATCTCTAGATAAGTTTAGG
GRMZM2G453571	WRKY	MgHCT1_Misin11G131400	22	32	+	11.8636	3.52e-05	0.38	AGAAGTCAAAT
GRMZM2G153754	CPP	MgHCT1_Misin11G131400	37	49	+	11.42	3.55e-05	0.533	TTAAATTTTACTA
GRMZM2G163054	WRKY	MgHCT1_Misin11G131400	20	32	-	11.3333	3.83e-05	0.411	ATTTGACTTCTCG
GRMZM2G057116	WRKY	MgHCT1_Misin11G131400	20	32	-	11.3333	3.83e-05	0.411	ATTTGACTTCTCG
GRMZM2G017087	TALE	MgHCT1_Misin11G131400	416	435	+	11.8333	4.04e-05	0.0396	CTCCGCGGCTCCGTCCCTGT
GRMZM2G178603	TCP	MgHCT1_Misin11G131400	352	361	+	11.5657	4.12e-05	0.42	TGGGGCCCAG
GRMZM2G178603	TCP	MgHCT1_Misin11G131400	352	361	-	11.5657	4.12e-05	0.42	CTGGGCCCCA
GRMZM5G813651	NAC	MgHCT1_Misin11G131400	475	493	+	11.7879	4.66e-05	0.329	CTTCGTCGCCACGCCACCT
GRMZM2G102583	WRKY	MgHCT1_Misin11G131400	21	34	-	10.9091	4.7e-05	0.504	ATATTTGACTTCTC
GRMZM2G179885	NAC	MgHCT1_Misin11G131400	475	491	+	7.92424	4.93e-05	1	CTTCGTCGCCACGCCAC
GRMZM2G153754	CPP	MgHCT1_Misin11G131400	34	46	-	11.12	5.03e-05	0.533	TAAAATTTAATAA
GRMZM2G034638	TCP	MgHCT1_Misin11G131400	351	359	-	11.4242	5.21e-05	0.107	GGGCCCCAT
GRMZM2G034638	TCP	MgHCT1_Misin11G131400	353	361	+	11.2828	5.74e-05	0.107	GGGGCCCAG
GRMZM2G023708	ERF	MgHCT1_Misin11G131400	419	439	+	10.2121	5.93e-05	0.0706	CGCGGCTCCGTCCCTGTCGCC
GRMZM2G062244	HD-ZIP	MgHCT1_Misin11G131400	97	117	+	10.3731	6.2e-05	0.162	AGATAAATCATTGGATATTTT
GRMZM2G406204	NAC	MgHCT1_Misin11G131400	475	490	+	11.0152	6.28e-05	1	CTTCGTCGCCACGCCA
GRMZM2G037128	Trihelix	MgHCT1_Misin11G131400	40	49	+	10.77	6.42e-05	0.661	AATTTTACTA
GRMZM2G180319	LBD	MgHCT1_Misin11G131400	424	438	-	11.1515	6.49e-05	0.693	GCGACAGGGACGGAG
GRMZM2G378580	ARF	MgHCT1_Misin11G131400	431	440	-	11.0303	6.63e-05	0.453	AGGCGACAGG
GRMZM5G823157	WRKY	MgHCT1_Misin11G131400	22	34	+	10.2273	6.83e-05	0.367	AGAAGTCAAATAT
GRMZM2G107031	TCP	MgHCT1_Misin11G131400	342	362	+	6.98592	7.07e-05	0.207	ACTGTGCAGATGGGGCCCAGA
GRMZM2G082709	NAC	MgHCT1_Misin11G131400	475	489	-	11.0303	7.12e-05	1	GGCGTGGCGACGAAG
GRMZM2G045748	MYB	MgHCT1_Misin11G131400	304	318	-	11.0152	7.12e-05	0.206	TGACCAACCGCTACA
GRMZM2G050939	C2H2	MgHCT1_Misin11G131400	435	453	+	9.29365	7.4e-05	0.0703	TCGCCTCCACGTCCCCGTC
GRMZM2G092517	LBD	MgHCT1_Misin11G131400	424	440	-	10.3788	7.44e-05	0.141	AGGCGACAGGGACGGAG
AC207656.3_FG002	ARF	MgHCT1_Misin11G131400	66	86	+	-4.95181	7.79e-05	0.117	TTAACATTTATGATGCATAAT
GRMZM2G050305	MYB	MgHCT1_Misin11G131400	453	467	-	11.5152	7.85e-05	0.149	TTGGGGGTTGGTGGG
GRMZM2G047448	WOX	MgHCT1_Misin11G131400	6	16	+	10.3133	8.11e-05	0.437	TCATTCATATT
GRMZM2G449681	WRKY	MgHCT1_Misin11G131400	22	32	+	10.9848	8.27e-05	0.446	AGAAGTCAAAT
GRMZM2G054125	WRKY	MgHCT1_Misin11G131400	22	34	+	10.3182	8.6e-05	0.462	AGAAGTCAAATAT
GRMZM2G448605	WRKY	MgHCT1_Misin11G131400	22	42	-	10.3662	8.63e-05	0.311	ATTTAATAATATTTGACTTCT
GRMZM2G004531	NAC	MgHCT1_Misin11G131400	475	493	-	5.54545	8.66e-05	0.918	AGGTGGCGTGGCGACGAAG
AC233943.1_FG002	LBD	MgHCT1_Misin11G131400	422	442	+	8.9697	8.69e-05	0.0663	GGCTCCGTCCCTGTCGCCTCC
GRMZM2G310368	ERF	MgHCT1_Misin11G131400	420	440	-	8.93939	9.06e-05	0.083	AGGCGACAGGGACGGAGCCGC
GRMZM2G142179	ERF	MgHCT1_Misin11G131400	432	452	+	8.28169	9.1e-05	0.0975	CTGTCGCCTCCACGTCCCCGT
GRMZM2G034110	MYB_related	MgHCT1_Misin11G131400	124	138	+	10.4697	9.31e-05	0.663	CTAAACTTATCTAGA
GRMZM2G014902	MYB_related	MgHCT1_Misin11G131400	108	116	+	10.0101	9.46e-05	1	TGGATATTT
GRMZM2G050939	C2H2	MgHCT1_Misin11G131400	235	253	-	8.77778	9.6e-05	0.0737	CCTCTGCTCCCTCCGTCTT
GRMZM2G444748	bZIP	MgHCT1_Misin11G131400	439	453	-	5.63636	9.62e-05	0.411	GACGGGGACGTGGAG
GRMZM2G013391	WRKY	MgHCT1_Misin11G131400	22	32	+	9.90909	9.68e-05	0.522	AGAAGTCAAAT
GRMZM2G118250	LBD	MgHCT1_Misin11G131400	420	440	+	9.19697	9.73e-05	0.096	GCGGCTCCGTCCCTGTCGCCT
GRMZM2G033413	bZIP	MgHCT1_Misin11G131400	479	496	-	4.5	9.87e-05	0.699	AGGAGGTGGCGTGGCGAC
GRMZM2G162840	Trihelix	MgHCT1_Misin11G131400	111	128	+	10.6479	9.95e-05	1	ATATTTTTTTATCCTAAA
GRMZM2G140694	Dof	MgHCT2_Misin07G405600	472	492	+	22.1667	4.73e-10	9.93e-06	ATAAAAAAGAAAAAGAAAAAA
GRMZM2G171365	MIKC_MADS	MgHCT2_Misin07G405600	477	497	-	21.1791	9.28e-09	0.000162	TCTCGTTTTTTCTTTTTCTTT
GRMZM2G171365	MIKC_MADS	MgHCT2_Misin07G405600	473	493	-	20.7015	1.73e-08	0.000162	GTTTTTTCTTTTTCTTTTTTA
GRMZM2G171365	MIKC_MADS	MgHCT2_Misin07G405600	472	492	-	20.4478	2.38e-08	0.000162	TTTTTTCTTTTTCTTTTTTAT
GRMZM2G144744	GRAS	MgHCT2_Misin07G405600	478	497	+	18.2222	1.43e-07	0.00294	AAGAAAAAGAAAAAACGAGA
GRMZM2G171365	MIKC_MADS	MgHCT2_Misin07G405600	471	491	-	17.7612	4.24e-07	0.00144	TTTTTCTTTTTCTTTTTTATG
GRMZM2G017087	TALE	MgHCT2_Misin07G405600	145	164	-	16.6282	8.26e-07	0.0151	CGCGCGCGCCGCGTCTCGGC
GRMZM2G320287	C2H2	MgHCT2_Misin07G405600	478	492	+	17.1707	9.73e-07	0.0206	AAGAAAAAGAAAAAA
AC207656.3_FG002	ARF	MgHCT2_Misin07G405600	465	485	-	9.66265	1.1e-06	0.0116	TTTTTCTTTTTTATGAGAAAA
GRMZM2G144744	GRAS	MgHCT2_Misin07G405600	476	495	+	15.3889	2.25e-06	0.0116	AAAAGAAAAAGAAAAAACGA
GRMZM2G065496	B3	MgHCT2_Misin07G405600	465	485	-	6.91549	2.43e-06	0.0256	TTTTTCTTTTTTATGAGAAAA
GRMZM2G164735	BBR-BPC	MgHCT2_Misin07G405600	474	497	+	8.75758	2.67e-06	0.0134	AAAAAAGAAAAAGAAAAAACGAGA
GRMZM2G171365	MIKC_MADS	MgHCT2_Misin07G405600	478	498	-	15.4478	2.99e-06	0.00678	GTCTCGTTTTTTCTTTTTCTT
GRMZM5G833253	MYB	MgHCT2_Misin07G405600	436	456	+	15.5758	3.25e-06	0.0061	CATCCATCCCACCAAACGCCC
GRMZM2G057386	ERF	MgHCT2_Misin07G405600	216	230	+	15.1364	3.54e-06	0.0282	CCCGCACCGCCGTCG
GRMZM2G171365	MIKC_MADS	MgHCT2_Misin07G405600	476	496	-	14.8955	4.51e-06	0.00837	CTCGTTTTTTCTTTTTCTTTT
GRMZM2G079653	ERF	MgHCT2_Misin07G405600	216	230	-	14.7727	5.13e-06	0.0539	CGACGGCGGTGCGGG
GRMZM2G110153	MIKC_MADS	MgHCT2_Misin07G405600	471	484	+	14.4091	6.28e-06	0.0521	CATAAAAAAGAAAA
GRMZM2G144744	GRAS	MgHCT2_Misin07G405600	472	491	+	14.0694	6.69e-06	0.0276	ATAAAAAAGAAAAAGAAAAA
GRMZM2G021790	ERF	MgHCT2_Misin07G405600	215	231	-	14.1212	7.23e-06	0.0319	ACGACGGCGGTGCGGGG
GRMZM2G171365	MIKC_MADS	MgHCT2_Misin07G405600	470	490	-	14.1194	7.78e-06	0.0106	TTTTCTTTTTCTTTTTTATGA
GRMZM2G010100	ERF	MgHCT2_Misin07G405600	140	154	-	13.8939	1.04e-05	0.0452	GCGTCTCGGCCGTCG
GRMZM2G307119	ERF	MgHCT2_Misin07G405600	216	230	+	13.803	1.08e-05	0.0892	CCCGCACCGCCGTCG
GRMZM2G010100	ERF	MgHCT2_Misin07G405600	216	230	+	13.803	1.13e-05	0.0452	CCCGCACCGCCGTCG
GRMZM2G110153	MIKC_MADS	MgHCT2_Misin07G405600	477	490	+	13.5606	1.14e-05	0.0521	AAAGAAAAAGAAAA
GRMZM2G093725	Dof	MgHCT2_Misin07G405600	474	488	-	13.5152	1.46e-05	0.0527	TTCTTTTTCTTTTTT
GRMZM2G017470	Dof	MgHCT2_Misin07G405600	474	488	-	13.5152	1.46e-05	0.0526	TTCTTTTTCTTTTTT
GRMZM2G118690	BBR-BPC	MgHCT2_Misin07G405600	478	498	-	2.67105	1.62e-05	0.0336	GTCTCGTTTTTTCTTTTTCTT
GRMZM2G093725	Dof	MgHCT2_Misin07G405600	480	494	-	12.9394	2.2e-05	0.0667	CGTTTTTTCTTTTTC
GRMZM2G017470	Dof	MgHCT2_Misin07G405600	480	494	-	12.9394	2.2e-05	0.0665	CGTTTTTTCTTTTTC
GRMZM2G093595	ERF	MgHCT2_Misin07G405600	407	416	+	12.3333	2.23e-05	0.0545	CGGCGCCCGC
GRMZM2G172327	MYB	MgHCT2_Misin07G405600	443	463	-	13.1364	2.33e-05	0.0813	AAATCCCGGGCGTTTGGTGGG
GRMZM2G065496	B3	MgHCT2_Misin07G405600	464	484	-	-1.39437	2.34e-05	0.0786	TTTTCTTTTTTATGAGAAAAA
GRMZM2G053298	Nin-like	MgHCT2_Misin07G405600	94	108	-	12.662	2.38e-05	0.252	TGATCAGCAGCGGCG
GRMZM2G164735	BBR-BPC	MgHCT2_Misin07G405600	472	495	+	2.45455	2.4e-05	0.048	ATAAAAAAGAAAAAGAAAAAACGA
GRMZM2G023708	ERF	MgHCT2_Misin07G405600	89	109	+	11.9848	2.42e-05	0.0521	GGCGTCGCCGCTGCTGATCAC
AC207656.3_FG002	ARF	MgHCT2_Misin07G405600	464	484	-	-1.0241	2.83e-05	0.0625	TTTTCTTTTTTATGAGAAAAA
AC207656.3_FG002	ARF	MgHCT2_Misin07G405600	462	482	-	-1.57831	3.28e-05	0.0625	TTCTTTTTTATGAGAAAAAAA
GRMZM2G095904	MYB	MgHCT2_Misin07G405600	433	453	+	12.2121	3.31e-05	0.0506	GGTCATCCATCCCACCAAACG
GRMZM2G307119	ERF	MgHCT2_Misin07G405600	87	101	+	11.3939	3.82e-05	0.0892	ACGGCGTCGCCGCTG
GRMZM2G045748	MYB	MgHCT2_Misin07G405600	381	395	+	11.8939	3.96e-05	0.206	AATCCAACCGCCAAA
GRMZM2G017087	TALE	MgHCT2_Misin07G405600	289	308	+	11.8333	4.04e-05	0.0396	GGCTCCCGGCCTCCCGCGTC
GRMZM2G144744	GRAS	MgHCT2_Misin07G405600	474	493	+	11.5139	4.22e-05	0.0614	AAAAAAGAAAAAGAAAAAAC
GRMZM2G142179	ERF	MgHCT2_Misin07G405600	219	239	+	10.0141	4.32e-05	0.0593	GCACCGCCGTCGTGCATTCTT
GRMZM2G011357	C2H2	MgHCT2_Misin07G405600	479	490	-	10.8627	4.53e-05	0.278	TTTTCTTTTTCT
GRMZM2G058479	GATA	MgHCT2_Misin07G405600	56	70	+	3.87879	4.74e-05	0.662	CCATCTTCACGTTCA
GRMZM2G021790	ERF	MgHCT2_Misin07G405600	139	155	+	10.0606	4.78e-05	0.085	GCGACGGCCGAGACGCG
GRMZM2G394941	Dof	MgHCT2_Misin07G405600	480	493	+	12.0152	4.83e-05	0.172	GAAAAAGAAAAAAC
GRMZM2G127490	MYB	MgHCT2_Misin07G405600	443	457	+	12.1364	4.9e-05	0.0916	CCCACCAAACGCCCG
GRMZM2G021790	ERF	MgHCT2_Misin07G405600	212	228	-	9.98485	4.93e-05	0.085	ACGGCGGTGCGGGGGCA
GRMZM2G057386	ERF	MgHCT2_Misin07G405600	87	101	+	10.5606	5.03e-05	0.0708	ACGGCGTCGCCGCTG
GRMZM2G118690	BBR-BPC	MgHCT2_Misin07G405600	476	496	-	-1.39474	5.17e-05	0.0518	CTCGTTTTTTCTTTTTCTTTT
GRMZM2G079653	ERF	MgHCT2_Misin07G405600	87	101	-	10.6667	5.27e-05	0.0921	CAGCGGCGACGCCGT
GRMZM2G097081	ERF	MgHCT2_Misin07G405600	83	96	+	11.7273	5.38e-05	0.392	CTGGACGGCGTCGC
GRMZM2G341747	CAMTA	MgHCT2_Misin07G405600	302	310	+	10.8182	5.46e-05	0.295	CCGCGTCCA
GRMZM2G341747	CAMTA	MgHCT2_Misin07G405600	328	336	+	10.8182	5.46e-05	0.295	CCGCGTCCA
GRMZM2G029323	ERF	MgHCT2_Misin07G405600	83	92	-	10.7778	5.64e-05	0.403	CGCCGTCCAG
GRMZM2G144744	GRAS	MgHCT2_Misin07G405600	470	489	+	10.7639	6.84e-05	0.0673	TCATAAAAAAGAAAAAGAAA
GRMZM2G394941	Dof	MgHCT2_Misin07G405600	474	487	+	11.4242	7.05e-05	0.215	AAAAAAGAAAAAGA
GRMZM2G053298	Nin-like	MgHCT2_Misin07G405600	241	255	-	11.493	7.16e-05	0.379	CCATCAGCAACGACA
GRMZM2G023708	ERF	MgHCT2_Misin07G405600	86	106	+	9.74242	7.4e-05	0.0728	GACGGCGTCGCCGCTGCTGAT
GRMZM2G133398	B3	MgHCT2_Misin07G405600	109	117	+	11.3944	7.5e-05	0.228	CTGCATGGA
GRMZM2G015281	ERF	MgHCT2_Misin07G405600	210	229	+	10.2424	7.53e-05	0.217	CGTGCCCCCGCACCGCCGTC
GRMZM2G133398	B3	MgHCT2_Misin07G405600	133	141	+	11.3451	8.1e-05	0.228	CGGCATGCG
GRMZM2G066158	ERF	MgHCT2_Misin07G405600	88	95	-	7.60976	8.22e-05	0.137	CGACGCCG
GRMZM2G066158	ERF	MgHCT2_Misin07G405600	91	98	+	7.60976	8.22e-05	0.137	CGTCGCCG
GRMZM2G023708	ERF	MgHCT2_Misin07G405600	218	238	+	9.4697	8.39e-05	0.0759	CGCACCGCCGTCGTGCATTCT
GRMZM2G015281	ERF	MgHCT2_Misin07G405600	207	226	+	9.92424	8.49e-05	0.217	ATGCGTGCCCCCGCACCGCC
GRMZM2G110153	MIKC_MADS	MgHCT2_Misin07G405600	472	485	+	10.197	8.72e-05	0.131	ATAAAAAAGAAAAA
GRMZM2G376255	ERF	MgHCT2_Misin07G405600	219	229	+	9.36364	8.95e-05	0.151	GCACCGCCGTC
GRMZM2G341747	CAMTA	MgHCT2_Misin07G405600	148	156	-	10.697	9.07e-05	0.327	CCGCGTCTC
GRMZM2G133398	B3	MgHCT2_Misin07G405600	203	211	+	11.1761	9.17e-05	0.228	CAGCATGCG
GRMZM2G066158	ERF	MgHCT2_Misin07G405600	407	414	+	7.60163	9.18e-05	0.137	CGGCGCCC
GRMZM2G138396	ERF	MgHCT2_Misin07G405600	220	234	-	9.9697	9.24e-05	0.387	TGCACGACGGCGGTG
GRMZM2G118690	BBR-BPC	MgHCT2_Misin07G405600	472	492	-	-3.84211	9.88e-05	0.0778	TTTTTTCTTTTTCTTTTTTAT
GRMZM2G381441	ERF	MgHCT2_Misin07G405600	87	114	+	6.69697	9.9e-05	0.123	ACGGCGTCGCCGCTGCTGATCACTGCAT
GRMZM2G003514	MIKC_MADS	MgHCT2_Misin08G197400	288	306	+	20.2121	9.89e-08	0.00209	TTTCCAAAAATAGGAAATT
GRMZM2G359952	MIKC_MADS	MgHCT2_Misin08G197400	288	306	-	18.1268	1.89e-07	0.004	AATTTCCTATTTTTGGAAA
GRMZM2G129034	MIKC_MADS	MgHCT2_Misin08G197400	291	303	+	15.6761	1.32e-06	0.0282	CCAAAAATAGGAA
GRMZM2G062244	HD-ZIP	MgHCT2_Misin08G197400	294	314	-	16.3731	1.82e-06	0.0379	AAAACAATAATTTCCTATTTT
GRMZM2G139073	MIKC_MADS	MgHCT2_Misin08G197400	289	303	+	15.5775	2.64e-06	0.0421	TTCCAAAAATAGGAA
GRMZM2G021339	HD-ZIP	MgHCT2_Misin08G197400	198	208	-	15.194	5.02e-06	0.107	AAAATAATTGA
GRMZM2G062244	HD-ZIP	MgHCT2_Misin08G197400	191	211	-	14.2836	8.13e-06	0.065	ATAAAAATAATTGAAAAAGAA
GRMZM2G144744	GRAS	MgHCT2_Misin08G197400	216	235	-	13.8056	8.21e-06	0.0283	ATCAAAAAAACAAAAACGAT
GRMZM2G179677	C2H2	MgHCT2_Misin08G197400	219	235	-	12.7273	9.24e-06	0.13	ATCAAAAAAACAAAAAC
GRMZM2G144744	GRAS	MgHCT2_Misin08G197400	307	326	-	13.5833	9.73e-06	0.0287	GGGATGGAAACAAAAACAAT
GRMZM2G110153	MIKC_MADS	MgHCT2_Misin08G197400	291	304	+	13.303	1.36e-05	0.0521	CCAAAAATAGGAAA
GRMZM2G140694	Dof	MgHCT2_Misin08G197400	187	207	-	13.4242	1.4e-05	0.0293	AAATAATTGAAAAAGAAAGCG
GRMZM5G833253	MYB	MgHCT2_Misin08G197400	378	398	+	13.4545	1.46e-05	0.017	CATCCATCCCACCAAACGACC
GRMZM2G171365	MIKC_MADS	MgHCT2_Misin08G197400	214	234	+	13.0149	1.6e-05	0.0165	TTATCGTTTTTGTTTTTTTGA
GRMZM2G171365	MIKC_MADS	MgHCT2_Misin08G197400	413	433	-	13	1.61e-05	0.0165	TCTCGATTTTTTTTTTTATGA
AC207656.3_FG002	ARF	MgHCT2_Misin08G197400	408	428	-	1.01205	1.62e-05	0.0625	ATTTTTTTTTTTATGAAGAAA
GRMZM2G553379	M-type_MADS	MgHCT2_Misin08G197400	291	302	+	12.7698	1.87e-05	0.401	CCAAAAATAGGA
GRMZM2G171073	C2H2	MgHCT2_Misin08G197400	219	235	-	11.4697	1.9e-05	0.114	ATCAAAAAAACAAAAAC
AC207656.3_FG002	ARF	MgHCT2_Misin08G197400	246	266	+	-0.337349	2.35e-05	0.0625	ATTTTCATTTAGGCCTGAAAA
GRMZM2G320287	C2H2	MgHCT2_Misin08G197400	221	235	-	9.89024	2.62e-05	0.0791	ATCAAAAAAACAAAA
GRMZM2G023708	ERF	MgHCT2_Misin08G197400	353	373	+	11.5303	3.08e-05	0.053	GCGTCCGCCGTTGCTTTCCGC
GRMZM2G171365	MIKC_MADS	MgHCT2_Misin08G197400	262	282	-	11.8955	3.11e-05	0.0265	TTTGAGTTTTTTCTGATTTTC
GRMZM2G139963	HD-ZIP	MgHCT2_Misin08G197400	198	208	-	12.9552	3.16e-05	0.268	AAAATAATTGA
GRMZM2G095904	MYB	MgHCT2_Misin08G197400	375	395	+	12.2121	3.31e-05	0.0506	GGTCATCCATCCCACCAAACG
GRMZM2G003944	TCP	MgHCT2_Misin08G197400	42	51	-	11.371	3.39e-05	0.0961	TTGGCCCACA
GRMZM2G050939	C2H2	MgHCT2_Misin08G197400	447	465	-	10.627	3.68e-05	0.0518	CTTCCTTGTCGTCCTCCAT
GRMZM2G033570	EIL	MgHCT2_Misin08G197400	437	451	+	11.81	3.68e-05	0.262	GGGCAGATTCATGGA
GRMZM2G172327	MYB	MgHCT2_Misin08G197400	385	405	-	12.3485	4e-05	0.107	AAATCCCGGTCGTTTGGTGGG
GRMZM2G062244	HD-ZIP	MgHCT2_Misin08G197400	195	215	+	11.3284	4.07e-05	0.135	TTTTCAATTATTTTTATAGTT
GRMZM2G118690	BBR-BPC	MgHCT2_Misin08G197400	308	328	+	-0.592105	4.14e-05	0.0494	TTGTTTTTGTTTCCATCCCTA
GRMZM2G112548	NAC	MgHCT2_Misin08G197400	130	149	-	11.697	4.26e-05	0.299	TACCGTATTAATACCGATAA
GRMZM2G320287	C2H2	MgHCT2_Misin08G197400	414	428	+	8.46341	4.32e-05	0.112	CATAAAAAAAAAAAT
GRMZM2G021339	HD-ZIP	MgHCT2_Misin08G197400	301	311	-	12.209	4.73e-05	0.253	ACAATAATTTC
GRMZM2G139963	HD-ZIP	MgHCT2_Misin08G197400	301	311	-	12.3134	4.98e-05	0.268	ACAATAATTTC
GRMZM2G050939	C2H2	MgHCT2_Misin08G197400	450	468	-	10.0317	5.05e-05	0.063	TTCCTTCCTTGTCGTCCTC
GRMZM2G118690	BBR-BPC	MgHCT2_Misin08G197400	181	201	+	-1.31579	5.06e-05	0.0518	CATTTTCGCTTTCTTTTTCAA
GRMZM2G003514	MIKC_MADS	MgHCT2_Misin08G197400	289	307	+	8.63636	5.68e-05	0.196	TTCCAAAAATAGGAAATTA
GRMZM2G144744	GRAS	MgHCT2_Misin08G197400	178	197	-	11.0556	5.69e-05	0.0673	AAAAGAAAGCGAAAATGATT
GRMZM2G143723	C2H2	MgHCT2_Misin08G197400	218	235	-	8.54545	5.97e-05	0.316	ATCAAAAAAACAAAAACG
GRMZM2G171365	MIKC_MADS	MgHCT2_Misin08G197400	220	240	+	10.6716	6.05e-05	0.0363	TTTTTGTTTTTTTGATTACCG
GRMZM2G110153	MIKC_MADS	MgHCT2_Misin08G197400	189	202	-	10.7879	6.28e-05	0.102	ATTGAAAAAGAAAG
GRMZM2G079653	ERF	MgHCT2_Misin08G197400	351	365	-	10.303	6.28e-05	0.0975	CAACGGCGGACGCCG
GRMZM2G111415	ERF	MgHCT2_Misin08G197400	353	371	-	10.1818	6.51e-05	0.102	GGAAAGCAACGGCGGACGC
GRMZM2G056600	HD-ZIP	MgHCT2_Misin08G197400	303	310	-	12.16	6.61e-05	0.476	CAATAATT
GRMZM2G144744	GRAS	MgHCT2_Misin08G197400	448	467	+	10.7917	6.72e-05	0.0673	TGGAGGACGACAAGGAAGGA
GRMZM2G065496	B3	MgHCT2_Misin08G197400	407	427	-	-6.3662	7.63e-05	0.151	TTTTTTTTTTTATGAAGAAAA
GRMZM2G014653	NAC	MgHCT2_Misin08G197400	17	38	+	11.0303	7.75e-05	0.544	TGCGTGTGCAGATGGGATCCTT
GRMZM2G081782	C2H2	MgHCT2_Misin08G197400	195	201	-	13.5132	8.02e-05	0.436	TTGAAAA
GRMZM2G065496	B3	MgHCT2_Misin08G197400	408	428	-	-6.66197	8.15e-05	0.151	ATTTTTTTTTTTATGAAGAAA
AC207656.3_FG002	ARF	MgHCT2_Misin08G197400	407	427	-	-5.22892	8.35e-05	0.117	TTTTTTTTTTTATGAAGAAAA
GRMZM2G164735	BBR-BPC	MgHCT2_Misin08G197400	180	203	-	-1.68182	8.55e-05	0.0707	AATTGAAAAAGAAAGCGAAAATGA
GRMZM2G125777	NAC	MgHCT2_Misin08G197400	14	25	-	10.7071	8.56e-05	0.92	GCACACGCAAGC
GRMZM2G127490	MYB	MgHCT2_Misin08G197400	385	399	+	11.3182	8.78e-05	0.102	CCCACCAAACGACCG
GRMZM2G006752	EIL	MgHCT2_Misin08G197400	440	450	-	11.2222	9.07e-05	0.977	CCATGAATCTG
GRMZM2G100593	NAC	MgHCT2_Misin08G197400	132	149	-	10.3939	9.09e-05	0.306	TACCGTATTAATACCGAT
GRMZM2G042494	NAC	MgHCT2_Misin08G197400	13	23	-	11	9.1e-05	0.981	ACACGCAAGCA
GRMZM2G144744	GRAS	MgHCT2_Misin08G197400	165	184	+	10.25	9.41e-05	0.0791	CGGAGGAGAACAAAATCATT
GRMZM2G553379	M-type_MADS	MgHCT2_Misin08G197400	242	253	-	10.3413	9.94e-05	1	ATGAAAATGGTA
GRMZM2G035701	B3	MgPAL1_Misin06G336000	34	48	-	15.7879	2.87e-06	0.0612	CCATGCATGCAAGCT
GRMZM2G035701	B3	MgPAL1_Misin06G336000	38	52	-	14.803	6.94e-06	0.0741	ATTCCCATGCATGCA
GRMZM2G376255	ERF	MgPAL1_Misin06G336000	233	243	+	13.9394	1.05e-05	0.0644	CCACCACCACC
GRMZM2G133398	B3	MgPAL1_Misin06G336000	37	45	+	13.3592	1.11e-05	0.228	TTGCATGCA
GRMZM2G023708	ERF	MgPAL1_Misin06G336000	411	431	+	13.1515	1.27e-05	0.0373	AGGGCCGCCGTCTCCGAAGTC
GRMZM2G028151	AP2	MgPAL1_Misin06G336000	40	60	-	11.3222	1.4e-05	0.296	ATGTACGTATTCCCATGCATG
GRMZM2G060517	ERF	MgPAL1_Misin06G336000	442	451	+	11.8531	2.53e-05	0.102	CCGCCGCCTG
GRMZM2G310368	ERF	MgPAL1_Misin06G336000	412	432	-	11.3636	2.76e-05	0.0575	GGACTTCGGAGACGGCGGCCC
GRMZM2G307588	SBP	MgPAL1_Misin06G336000	51	61	-	11.9242	2.84e-05	0.382	CATGTACGTAT
GRMZM2G035701	B3	MgPAL1_Misin06G336000	35	49	+	12.4697	3.27e-05	0.232	GCTTGCATGCATGGG
GRMZM2G108959	MYB	MgPAL1_Misin06G336000	74	92	+	12.1515	3.58e-05	0.444	ATTGGCCAACCACCTGAAA
GRMZM2G018398	ERF	MgPAL1_Misin06G336000	409	429	-	11.1061	3.8e-05	0.122	CTTCGGAGACGGCGGCCCTGC
GRMZM2G307588	SBP	MgPAL1_Misin06G336000	123	133	-	11.6818	4.28e-05	0.382	AATGTACTGTA
GRMZM2G079653	ERF	MgPAL1_Misin06G336000	409	423	-	10.9545	4.57e-05	0.0921	AGACGGCGGCCCTGC
GRMZM2G021790	ERF	MgPAL1_Misin06G336000	435	451	-	10	4.9e-05	0.085	CAGGCGGCGGGCTGGGT
GRMZM2G381441	ERF	MgPAL1_Misin06G336000	436	463	+	9.16667	5.22e-05	0.107	CCCAGCCCGCCGCCTGCTCGCCTAGCAC
GRMZM2G138396	ERF	MgPAL1_Misin06G336000	12	26	+	11.2273	5.23e-05	0.387	AATACTGCGGCGTAG
AC198403.3_FG001	ERF	MgPAL1_Misin06G336000	410	429	+	10.6515	5.69e-05	0.0742	CAGGGCCGCCGTCTCCGAAG
GRMZM2G010100	ERF	MgPAL1_Misin06G336000	288	302	-	11.5758	5.86e-05	0.0851	GTTCCGGTGCCGGCT
GRMZM2G145444	MYB	MgPAL1_Misin06G336000	299	308	+	11.6162	5.95e-05	1	GAACCGGTAG
GRMZM2G066158	ERF	MgPAL1_Misin06G336000	443	450	+	8.45528	6.08e-05	0.131	CGCCGCCT
GRMZM2G018398	ERF	MgPAL1_Misin06G336000	7	27	+	10.0152	6.22e-05	0.159	AATGAAATACTGCGGCGTAGT
GRMZM2G050939	C2H2	MgPAL1_Misin06G336000	353	371	+	9.54762	6.49e-05	0.0682	CTTCCACATCCACTGCATT
GRMZM2G381441	ERF	MgPAL1_Misin06G336000	406	433	+	8.25758	6.59e-05	0.107	TCCGCAGGGCCGCCGTCTCCGAAGTCCG
GRMZM2G171365	MIKC_MADS	MgPAL1_Misin06G336000	93	113	-	10.4776	6.68e-05	0.039	CTCCTGTTTGGTTCTCTGTCC
GRMZM2G171365	MIKC_MADS	MgPAL1_Misin06G336000	89	109	-	10.3433	7.15e-05	0.0405	TGTTTGGTTCTCTGTCCTTTC
GRMZM2G060517	ERF	MgPAL1_Misin06G336000	412	421	+	10.9021	7.38e-05	0.149	GGGCCGCCGT
GRMZM2G111415	ERF	MgPAL1_Misin06G336000	411	429	-	9.89394	7.48e-05	0.102	CTTCGGAGACGGCGGCCCT
GRMZM2G057386	ERF	MgPAL1_Misin06G336000	230	244	+	9.72727	7.57e-05	0.0888	AATCCACCACCACCA
GRMZM2G138396	ERF	MgPAL1_Misin06G336000	413	427	-	10.3485	7.83e-05	0.387	TCGGAGACGGCGGCC
GRMZM2G035701	B3	MgPAL1_Misin06G336000	131	145	+	10.4242	8e-05	0.427	ATTGTCATGCATCCA
GRMZM2G093595	ERF	MgPAL1_Misin06G336000	289	298	-	11.1111	8.07e-05	0.119	CGGTGCCGGC
GRMZM2G133398	B3	MgPAL1_Misin06G336000	38	46	-	11.3028	8.49e-05	0.228	ATGCATGCA
GRMZM2G033570	EIL	MgPAL1_Misin06G336000	49	63	+	10.59	8.65e-05	0.463	GAATACGTACATGGA
GRMZM2G021790	ERF	MgPAL1_Misin06G336000	408	424	-	8.39394	8.94e-05	0.109	GAGACGGCGGCCCTGCG
GRMZM2G110153	MIKC_MADS	MgPAL1_Misin06G336000	156	169	+	10	9.67e-05	0.136	CGAAAAATAGACAA
GRMZM2G018398	ERF	MgPAL1_Misin06G336000	412	432	-	8.95455	9.72e-05	0.183	GGACTTCGGAGACGGCGGCCC
GRMZM2G171365	MIKC_MADS	MgPAL5_SORBI_3006G148800	477	497	-	19.5672	6.7e-08	0.000241	TTCTTTTTTTTTTCTCTGTTG
GRMZM2G069274	WOX	MgPAL5_SORBI_3006G148800	470	479	+	14.144	3.82e-06	0.0862	TGTCAATCAA
GRMZM2G026643	HD-ZIP	MgPAL5_SORBI_3006G148800	155	165	+	14.4478	1.03e-05	0.182	ACATTAATTAA
GRMZM2G095904	MYB	MgPAL5_SORBI_3006G148800	344	364	+	13.4242	1.3e-05	0.0315	TGCCTCCATCCCAACCTACCC
GRMZM2G144744	GRAS	MgPAL5_SORBI_3006G148800	478	497	+	13	1.5e-05	0.0293	AACAGAGAAAAAAAAAAGAA
GRMZM2G162481	WOX	MgPAL5_SORBI_3006G148800	263	273	+	13.6479	1.69e-05	0.0812	GATTAATTAAT
GRMZM2G162481	WOX	MgPAL5_SORBI_3006G148800	264	274	-	13.6479	1.69e-05	0.0812	GATTAATTAAT
GRMZM2G144744	GRAS	MgPAL5_SORBI_3006G148800	480	499	+	12.7083	1.86e-05	0.0332	CAGAGAAAAAAAAAAGAATC
GRMZM2G038252	WOX	MgPAL5_SORBI_3006G148800	472	479	+	12.7723	1.89e-05	0.429	TCAATCAA
GRMZM2G079653	ERF	MgPAL5_SORBI_3006G148800	249	263	+	12.5606	1.96e-05	0.0635	AGACGGCGCCCGTGG
GRMZM2G129872	MYB_related	MgPAL5_SORBI_3006G148800	357	365	+	12.1444	3.04e-05	0.0764	ACCTACCCT
GRMZM2G016020	MYB_related	MgPAL5_SORBI_3006G148800	357	365	+	12.1444	3.04e-05	0.0765	ACCTACCCT
GRMZM2G320287	C2H2	MgPAL5_SORBI_3006G148800	209	223	-	9.45122	3.07e-05	0.0841	TTTTAAAAGAAAAAA
GRMZM2G126646	HD-ZIP	MgPAL5_SORBI_3006G148800	155	165	+	12.7121	3.16e-05	0.286	ACATTAATTAA
GRMZM2G107031	TCP	MgPAL5_SORBI_3006G148800	284	304	-	8.40845	4.31e-05	0.141	CCGGGAGCCGTAGAACCCATT
GRMZM2G144744	GRAS	MgPAL5_SORBI_3006G148800	201	220	-	11.4583	4.38e-05	0.0532	TAAAAGAAAAAAAAACTAAA
GRMZM2G040924	MYB	MgPAL5_SORBI_3006G148800	354	368	-	11.8788	4.54e-05	0.0717	GGAAGGGTAGGTTGG
GRMZM2G065496	B3	MgPAL5_SORBI_3006G148800	14	34	+	-4.1831	4.6e-05	0.12	CTAAAGTTTTTAGTGGCTAAA
GRMZM2G171365	MIKC_MADS	MgPAL5_SORBI_3006G148800	474	494	-	10.9403	5.25e-05	0.0362	TTTTTTTTTTCTCTGTTGATT
GRMZM2G041462	HD-ZIP	MgPAL5_SORBI_3006G148800	470	479	+	11.2091	5.42e-05	0.612	TGTCAATCAA
GRMZM2G320287	C2H2	MgPAL5_SORBI_3006G148800	206	220	-	7.41463	6.12e-05	0.102	TAAAAGAAAAAAAAA
GRMZM2G057386	ERF	MgPAL5_SORBI_3006G148800	249	263	-	10.1212	6.25e-05	0.0815	CCACGGGCGCCGTCT
GRMZM2G162749	Dof	MgPAL5_SORBI_3006G148800	52	61	+	10.8273	6.46e-05	0.482	AAAAAAGGGC
GRMZM2G118690	BBR-BPC	MgPAL5_SORBI_3006G148800	476	496	-	-2.44737	6.86e-05	0.0606	TCTTTTTTTTTTCTCTGTTGA
GRMZM2G010100	ERF	MgPAL5_SORBI_3006G148800	249	263	-	11.1364	7.64e-05	0.0897	CCACGGGCGCCGTCT
GRMZM2G377217	WRKY	MgPAL5_SORBI_3006G148800	279	288	-	11.0242	7.65e-05	0.24	CCATTGACCA
GRMZM2G058479	GATA	MgPAL5_SORBI_3006G148800	110	124	+	2.28788	7.71e-05	0.415	TACTCACCATCATAA
GRMZM2G093725	Dof	MgPAL5_SORBI_3006G148800	207	221	+	10.8485	7.88e-05	0.159	TTTTTTTTCTTTTAA
GRMZM2G017470	Dof	MgPAL5_SORBI_3006G148800	207	221	+	10.8485	7.88e-05	0.158	TTTTTTTTCTTTTAA
GRMZM2G058479	GATA	MgPAL5_SORBI_3006G148800	113	127	+	2.16667	8.01e-05	0.415	TCACCATCATAAAAG
GRMZM2G021790	ERF	MgPAL5_SORBI_3006G148800	248	264	+	8.69697	8.02e-05	0.102	CAGACGGCGCCCGTGGA
GRMZM2G093595	ERF	MgPAL5_SORBI_3006G148800	252	261	+	11.0556	8.31e-05	0.116	CGGCGCCCGT
GRMZM2G162481	WOX	MgPAL5_SORBI_3006G148800	267	277	+	10.9155	8.95e-05	0.209	AATTAATCAAT
GRMZM2G066158	ERF	MgPAL5_SORBI_3006G148800	252	259	+	7.60163	9.18e-05	0.134	CGGCGCCC

## Sheet: Table S7
Table S7. Information of predicted MYBs, NACs, WRKYs and ERFs.
Motif name	TF family	Gene ID in transcription assembly	Motif logo
AC203535.4_FG001	MYB	TRINITY_DN988_c0_g1
GRMZM2G002128	MYB	TRINITY_DN159_c1_g1
GRMZM2G040924	MYB	TRINITY_DN12405_c0_g1
GRMZM2G045748	MYB	TRINITY_DN7605_c1_g1
GRMZM2G047626	MYB	TRINITY_DN62735_c0_g1
GRMZM2G050305	MYB	TRINITY_DN3337_c0_g3_i1
GRMZM2G050550	MYB	TRINITY_DN693_c0_g1
GRMZM2G052606	MYB	TRINITY_DN28495_c0_g1
GRMZM2G084799	MYB	TRINITY_DN18900_c0_g2
GRMZM2G095904	MYB	TRINITY_DN11023_c0_g1
GRMZM2G096358	MYB	TRINITY_DN6101_c0_g3
GRMZM2G108959	MYB	TRINITY_DN26480_c0_g2
GRMZM2G127490	MYB	TRINITY_DN4120_c0_g1
GRMZM2G139688	MYB	TRINITY_DN10546_c1_g1
GRMZM2G145444	MYB	TRINITY_DN1790_c1_g1
GRMZM2G159547	MYB	TRINITY_DN11504_c0_g1
GRMZM2G172327	MYB	TRINITY_DN34153_c0_g1
GRMZM2G173633	MYB	TRINITY_DN24781_c0_g1
GRMZM5G833253	MYB	TRINITY_DN25771_c0_g1
GRMZM2G004531	NAC	TRINITY_DN838_c2_g1
GRMZM2G008374	NAC	TRINITY_DN475_c0_g2
GRMZM2G014653	NAC	TRINITY_DN959_c1_g1
GRMZM2G042494	NAC	TRINITY_DN9003_c0_g9
GRMZM2G082709	NAC	TRINITY_DN9183_c0_g1
GRMZM2G099144	NAC	TRINITY_DN180221_c0_g1
GRMZM2G100593	NAC	TRINITY_DN22000_c0_g1
GRMZM2G104074	NAC	TRINITY_DN255321_c0_g1_i1
GRMZM2G112548	NAC	TRINITY_DN14282_c0_g1
GRMZM2G125777	NAC	TRINITY_DN19810_c0_g1
GRMZM2G139700	NAC	TRINITY_DN31713_c1_g1
GRMZM2G179885	NAC	TRINITY_DN28905_c0_g1
GRMZM2G406204	NAC	TRINITY_DN186594_c0_g1
GRMZM2G430522	NAC	TRINITY_DN228682_c0_g1
GRMZM2G456568	NAC	TRINITY_DN862_c0_g1
GRMZM5G813651	NAC	TRINITY_DN13166_c0_g1_i1
AC198725.4_FG009	WRKY	TRINITY_DN7809_c1_g1
GRMZM2G013391	WRKY	TRINITY_DN14094_c0_g1
GRMZM2G018721	WRKY	TRINITY_DN3934_c0_g1
GRMZM2G031963	WRKY	TRINITY_DN26026_c0_g1
GRMZM2G048450	WRKY	TRINITY_DN1012_c0_g2
GRMZM2G054125	WRKY	TRINITY_DN1362_c0_g4
GRMZM2G057116	WRKY	TRINITY_DN637_c2_g2
GRMZM2G102583	WRKY	TRINITY_DN32632_c0_g2
GRMZM2G111354	WRKY	TRINITY_DN28538_c0_g1
GRMZM2G120320	WRKY	TRINITY_DN4183_c0_g2
GRMZM2G127064	WRKY	TRINITY_DN160699_c0_g1
GRMZM2G163054	WRKY	TRINITY_DN13821_c0_g1
GRMZM2G377217	WRKY	TRINITY_DN44193_c0_g2
GRMZM2G382350	WRKY	TRINITY_DN243042_c0_g1
GRMZM2G398506	WRKY	TRINITY_DN4295_c0_g1
GRMZM2G432583	WRKY	TRINITY_DN52489_c0_g1
GRMZM2G448605	WRKY	TRINITY_DN42691_c0_g1
GRMZM2G449681	WRKY	TRINITY_DN4183_c0_g1
GRMZM2G453571	WRKY	TRINITY_DN36562_c0_g1
GRMZM5G823157	WRKY	TRINITY_DN198174_c0_g1
AC198403.3_FG001	ERF	TRINITY_DN58616_c0_g1
GRMZM2G010100	ERF	TRINITY_DN24004_c1_g1
GRMZM2G015281	ERF	TRINITY_DN24291_c1_g1
GRMZM2G018398	ERF	TRINITY_DN11399_c0_g1
GRMZM2G021790	ERF	TRINITY_DN29523_c0_g1
GRMZM2G023708	ERF	TRINITY_DN44274_c0_g1
GRMZM2G029323	ERF	TRINITY_DN1607_c0_g1
GRMZM2G042756	ERF	TRINITY_DN4389_c0_g2
GRMZM2G057386	ERF	TRINITY_DN65976_c0_g1
GRMZM2G060517	ERF	TRINITY_DN55480_c0_g1
GRMZM2G066158	ERF	TRINITY_DN9181_c0_g2
GRMZM2G072926	ERF	TRINITY_DN34655_c0_g1
GRMZM2G079653	ERF	TRINITY_DN1784_c2_g1
GRMZM2G093595	ERF	NA
GRMZM2G097081	ERF	TRINITY_DN402_c1_g1
GRMZM2G097182	ERF	TRINITY_DN26389_c0_g2
GRMZM2G111415	ERF	TRINITY_DN28881_c0_g4
GRMZM2G137341	ERF	TRINITY_DN7688_c0_g1
GRMZM2G138396	ERF	TRINITY_DN167401_c0_g1
GRMZM2G142179	ERF	TRINITY_DN15858_c0_g1
GRMZM2G301860	ERF	TRINITY_DN2805_c1_g1
GRMZM2G307119	ERF	TRINITY_DN9181_c0_g3
GRMZM2G310368	ERF	TRINITY_DN12388_c0_g1
GRMZM2G368838	ERF	TRINITY_DN4252_c0_g2
GRMZM2G376255	ERF	TRINITY_DN56020_c0_g1
GRMZM2G381441	ERF	TRINITY_DN16942_c0_g1

## Sheet: Table S8
Table S8. Expression correlation analysis between monolignol biosynthetic genes and corresponding transcription factor genes. The lines in bold are significantly correlated transcription factors.
Gene	Motif name	TF family	GeneID in transcriptome assembly	Spearman's Rho	p value
MgPAL1 (TRINITY_DN4578_c0_g1)	GRMZM2G108959	MYB	TRINITY_DN26480_c0_g2	0.465	0.0595
	GRMZM2G145444	MYB	TRINITY_DN1790_c1_g1	0.363	0.153
	AC198403.3_FG001	ERF	TRINITY_DN58616_c0_g1	0.516	0.0339
	GRMZM2G010100	ERF	TRINITY_DN24004_c1_g1	-0.512	0.0357
	GRMZM2G018398	ERF	TRINITY_DN11399_c0_g1	0.0735	0.780
	GRMZM2G021790	ERF	TRINITY_DN29523_c0_g1	0.147	0.572
	GRMZM2G023708	ERF	TRINITY_DN44274_c0_g1	0.389	0.123
	GRMZM2G057386	ERF	TRINITY_DN65976_c0_g1	0.0943	0.719
	GRMZM2G060517	ERF	TRINITY_DN55480_c0_g1	-0.175	0.502
	GRMZM2G066158	ERF	TRINITY_DN9181_c0_g2	0.0686	0.795
	GRMZM2G079653	ERF	TRINITY_DN1784_c2_g1	-0.527	0.0318
	GRMZM2G111415	ERF	TRINITY_DN28881_c0_g4	0.123	0.639
	GRMZM2G138396	ERF	TRINITY_DN167401_c0_g1	0.188	0.470
	GRMZM2G310368	ERF	TRINITY_DN12388_c0_g1	-0.270	0.294
	GRMZM2G376255	ERF	TRINITY_DN56020_c0_g1	0.136	0.604
	GRMZM2G381441	ERF	TRINITY_DN16942_c0_g1	-0.317	0.215
MgPAL5 (TRINITY_DN11387_c1_g1)	GRMZM2G095904	MYB	TRINITY_DN11023_c0_g1	0.184	0.479
	GRMZM2G040924	MYB	TRINITY_DN12405_c0_g1	0.387	0.126
	GRMZM2G079653	ERF	TRINITY_DN1784_c2_g1	-0.532	0.0300
	GRMZM2G057386	ERF	TRINITY_DN65976_c0_g1	-0.216	0.405
	GRMZM2G010100	ERF	TRINITY_DN24004_c1_g1	-0.657	0.00415
	GRMZM2G021790	ERF	TRINITY_DN29523_c0_g1	-0.300	0.242
	GRMZM2G066158	ERF	TRINITY_DN9181_c0_g2	-0.132	0.612
Mg4CL1 (TRINITY_DN2860_c0_g1)	GRMZM2G040924	MYB	TRINITY_DN12405_c0_g1	-0.0441	0.869
	GRMZM2G047626	MYB	TRINITY_DN62735_c0_g1	0.226	0.384
	GRMZM2G050305	MYB	TRINITY_DN3337_c0_g3	0.701	0.00235
	GRMZM2G084799	MYB	TRINITY_DN18900_c0_g2	-0.106	0.687
	GRMZM2G095904	MYB	TRINITY_DN11023_c0_g1	0.658	0.00405
	GRMZM2G127490	MYB	TRINITY_DN4120_c0_g1	0.569	0.0191
	GRMZM2G159547	MYB	TRINITY_DN11504_c0_g1	0.674	0.00389
	GRMZM2G172327	MYB	TRINITY_DN34153_c0_g1	0.489	0.0462
	GRMZM2G173633	MYB	TRINITY_DN24781_c0_g1	0.686	0.00236
	GRMZM5G833253	MYB	TRINITY_DN25771_c0_g1	0.654	0.00545
	GRMZM2G100593	NAC	TRINITY_DN22000_c0_g1	0.571	0.0185
	GRMZM2G112548	NAC	TRINITY_DN14282_c0_g1	0.148	0.571
	GRMZM5G813651	NAC	TRINITY_DN13166_c0_g1	0.166	0.523
	AC198725.4_FG009	WRKY	TRINITY_DN7809_c1_g1	0.211	0.415
	GRMZM2G013391	WRKY	TRINITY_DN14094_c0_g1	0.157	0.547
	GRMZM2G018721	WRKY	TRINITY_DN3934_c0_g1	0.435	0.0807
	GRMZM2G031963	WRKY	TRINITY_DN26026_c0_g1	-0.00123	0.996
	GRMZM2G054125	WRKY	TRINITY_DN1362_c0_g4	0.212	0.414
	GRMZM2G111354	WRKY	TRINITY_DN28538_c0_g1	0.7517	0.000502
	GRMZM2G120320	WRKY	TRINITY_DN4183_c0_g2	0.554	0.0230
	GRMZM2G127064	WRKY	TRINITY_DN160699_c0_g1	0.455	0.0662
	GRMZM2G377217	WRKY	TRINITY_DN44193_c0_g2	-0.201	0.438
	GRMZM2G398506	WRKY	TRINITY_DN4295_c0_g1	-0.00245	0.996
	GRMZM2G448605	WRKY	TRINITY_DN42691_c0_g1	0.252	0.328
	GRMZM2G449681	WRKY	TRINITY_DN4183_c0_g1	0.551	0.0237
	GRMZM5G823157	WRKY	TRINITY_DN198174_c0_g1	0.634	0.00629
	GRMZM2G010100	ERF	TRINITY_DN24004_c1_g1	0.0563	0.830
	GRMZM2G310368	ERF	TRINITY_DN12388_c0_g1	0.221	0.393
	GRMZM2G381441	ERF	TRINITY_DN16942_c0_g1	0.0737	0.779
MgHCT1 (TRINITY_DN5957_c0_g1)	GRMZM2G002128	MYB	TRINITY_DN159_c1_g1	-0.0564	0.831
	GRMZM2G040924	MYB	TRINITY_DN12405_c0_g1	-0.360	0.156
	GRMZM2G045748	MYB	TRINITY_DN7605_c1_g1	0.255	0.323
	GRMZM2G050305	MYB	TRINITY_DN3337_c0_g3	0.574	0.0179
	GRMZM2G095904	MYB	TRINITY_DN11023_c0_g1	0.187	0.473
	GRMZM2G127490	MYB	TRINITY_DN4120_c0_g1	0.461	0.0645
	GRMZM2G159547	MYB	TRINITY_DN11504_c0_g1	0.522	0.03365
	GRMZM2G172327	MYB	TRINITY_DN34153_c0_g1	0.484	0.0488
	GRMZM5G833253	MYB	TRINITY_DN25771_c0_g1	0.674	0.00389
	GRMZM2G004531	NAC	TRINITY_DN838_c2_g1	0.287	0.264
	GRMZM2G082709	NAC	TRINITY_DN9183_c0_g1	-0.0763	0.771
	GRMZM2G179885	NAC	TRINITY_DN28905_c0_g1	0.072	0.784
	GRMZM2G406204	NAC	TRINITY_DN186594_c0_g1	-0.0736	0.779
	GRMZM5G813651	NAC	TRINITY_DN13166_c0_g1	0.194	0.457
	AC198725.4_FG009	WRKY	TRINITY_DN7809_c1_g1	0.0466	0.861
	GRMZM2G013391	WRKY	TRINITY_DN14094_c0_g1	0.228	0.377
	GRMZM2G048450	WRKY	TRINITY_DN1012_c0_g2	0.0245	0.928
	GRMZM2G054125	WRKY	TRINITY_DN1362_c0_g4	0.0723	0.783
	GRMZM2G057116	WRKY	TRINITY_DN637_c2_g2	0.195	0.453
	GRMZM2G102583	WRKY	TRINITY_DN32632_c0_g2	0.199	0.443
	GRMZM2G163054	WRKY	TRINITY_DN13821_c0_g1	0.208	0.422
	GRMZM2G448605	WRKY	TRINITY_DN42691_c0_g1	0.00553	0.983
	GRMZM2G449681	WRKY	TRINITY_DN4183_c0_g1	0.174	0.503
	GRMZM2G453571	WRKY	TRINITY_DN36562_c0_g1	-0.113	0.667
	GRMZM5G823157	WRKY	TRINITY_DN198174_c0_g1	0.368	0.146
	AC198403.3_FG001	ERF	TRINITY_DN58616_c0_g1	0.0827	0.752
	GRMZM2G023708	ERF	TRINITY_DN44274_c0_g1	-0.0792	0.762
	GRMZM2G142179	ERF	TRINITY_DN15858_c0_g1	0.0637	0.809
	GRMZM2G310368	ERF	TRINITY_DN12388_c0_g1	-0.294	0.251
MgHCT2 (TRINITY_DN6480_c0_g1)	GRMZM2G045748	MYB	TRINITY_DN7605_c1_g1	0.207	0.425
	GRMZM2G095904	MYB	TRINITY_DN11023_c0_g1	0.786	0.000182
	GRMZM2G127490	MYB	TRINITY_DN4120_c0_g1	0.576	0.0174
	GRMZM2G172327	MYB	TRINITY_DN34153_c0_g1	0.504	0.0391
	GRMZM5G833253	MYB	TRINITY_DN25771_c0_g1	0.525	0.0327
	GRMZM2G014653	NAC	TRINITY_DN959_c1_g1	-0.0809	0.758
	GRMZM2G042494	NAC	TRINITY_DN9003_c0_g9	-0.295	0.251
	GRMZM2G100593	NAC	TRINITY_DN22000_c0_g1	0.681	0.00341
	GRMZM2G112548	NAC	TRINITY_DN14282_c0_g1	-0.00740	0.978
	GRMZM2G125777	NAC	TRINITY_DN19810_c0_g1	0.319	0.212
	GRMZM2G010100	ERF	TRINITY_DN24004_c1_g1	0.0151	0.954
	GRMZM2G015281	ERF	TRINITY_DN24291_c1_g1	0.667	0.00344
	GRMZM2G021790	ERF	TRINITY_DN29523_c0_g1	-0.0909	0.729
	GRMZM2G023708	ERF	TRINITY_DN44274_c0_g1	0.389	0.123
	GRMZM2G029323	ERF	TRINITY_DN1607_c0_g1	0.755	0.000698
	GRMZM2G057386	ERF	TRINITY_DN65976_c0_g1	0.427	0.0875
	GRMZM2G066158	ERF	TRINITY_DN9181_c0_g2	0.574	0.0179
	GRMZM2G079653	ERF	TRINITY_DN1784_c2_g1	-0.228	0.377
	GRMZM2G097081	ERF	TRINITY_DN402_c1_g1	0.740	0.000692
	GRMZM2G111415	ERF	TRINITY_DN28881_c0_g4	0.625	0.00869
	GRMZM2G138396	ERF	TRINITY_DN167401_c0_g1	0.764	0.000352
	GRMZM2G142179	ERF	TRINITY_DN15858_c0_g1	0.735	0.00113
	GRMZM2G307119	ERF	TRINITY_DN9181_c0_g3	0.853	0
	GRMZM2G376255	ERF	TRINITY_DN56020_c0_g1	-0.0438	0.868
	GRMZM2G381441	ERF	TRINITY_DN16942_c0_g1	0.0442	0.866
MgC3'H1 (TRINITY_DN4085_c0_g1)	AC203535.4_FG001	MYB	TRINITY_DN988_c0_g1	0.375	0.139
	GRMZM2G002128	MYB	TRINITY_DN159_c1_g1	-0.176	0.497
	GRMZM2G040924	MYB	TRINITY_DN12405_c0_g1	0.377	0.136
	GRMZM2G047626	MYB	TRINITY_DN62735_c0_g1	-0.0133	0.960
	GRMZM2G050305	MYB	TRINITY_DN3337_c0_g3	0.0123	0.966
	GRMZM2G050550	MYB	TRINITY_DN693_c0_g1	0.510	0.0386
	GRMZM2G052606	MYB	TRINITY_DN28495_c0_g1	0.585	0.0137
	GRMZM2G084799	MYB	TRINITY_DN18900_c0_g2	0.499	0.0415
	GRMZM2G095904	MYB	TRINITY_DN11023_c0_g1	0.364	0.151
	GRMZM2G096358	MYB	TRINITY_DN6101_c0_g3	-0.517	0.0334
	GRMZM2G127490	MYB	TRINITY_DN4120_c0_g1	0.422	0.0933
	GRMZM2G173633	MYB	TRINITY_DN24781_c0_g1	0.0165	0.950
	GRMZM5G833253	MYB	TRINITY_DN25771_c0_g1	0.125	0.632
	GRMZM2G008374	NAC	TRINITY_DN475_c0_g2	-0.259	0.316
	GRMZM2G031963	WRKY	TRINITY_DN26026_c0_g1	0.502	0.0403
	GRMZM2G111354	WRKY	TRINITY_DN28538_c0_g1	0.151	0.563
	GRMZM2G377217	WRKY	TRINITY_DN44193_c0_g2	0.289	0.259
	GRMZM2G382350	WRKY	TRINITY_DN243042_c0_g1	-0.339	0.183
	GRMZM2G398506	WRKY	TRINITY_DN4295_c0_g1	0.642	0.00665
	GRMZM2G432583	WRKY	TRINITY_DN52489_c0_g1	0.0329	0.900
	GRMZM2G448605	WRKY	TRINITY_DN42691_c0_g1	0.197	0.448
MgCCoAOMT1 (TRINITY_DN1868_c0_g1)	GRMZM2G040924	MYB	TRINITY_DN12405_c0_g1	0.272	0.290
	GRMZM2G045748	MYB	TRINITY_DN7605_c1_g1	0.19	0.465
	GRMZM2G050305	MYB	TRINITY_DN3337_c0_g3	0.375	0.139
	GRMZM2G095904	MYB	TRINITY_DN11023_c0_g1	0.720	0.00112
	GRMZM2G108959	MYB	TRINITY_DN26480_c0_g2	0.259	0.316
	GRMZM2G127490	MYB	TRINITY_DN4120_c0_g1	0.589	0.0148
	GRMZM2G159547	MYB	TRINITY_DN11504_c0_g1	0.654	0.00545
	GRMZM2G172327	MYB	TRINITY_DN34153_c0_g1	0.302	0.239
	GRMZM5G833253	MYB	TRINITY_DN25771_c0_g1	0.375	0.139
	AC198403.3_FG001	ERF	TRINITY_DN58616_c0_g1	0.732	0.000845
	GRMZM2G010100	ERF	TRINITY_DN24004_c1_g1	-0.0755	0.773
	GRMZM2G018398	ERF	TRINITY_DN11399_c0_g1	0.676	0.00372
	GRMZM2G021790	ERF	TRINITY_DN29523_c0_g1	-0.0418	0.874
	GRMZM2G029323	ERF	TRINITY_DN1607_c0_g1	0.62	0.00935
	GRMZM2G042756	ERF	TRINITY_DN4389_c0_g2	0.613	0.00887
	GRMZM2G060517	ERF	TRINITY_DN55480_c0_g1	0.209	0.420
	GRMZM2G097081	ERF	TRINITY_DN402_c1_g1	0.725	0.00100
	GRMZM2G097182	ERF	TRINITY_DN26389_c0_g2	0.701	0.00173
	GRMZM2G142179	ERF	TRINITY_DN15858_c0_g1	0.757	0.000655
	GRMZM2G376255	ERF	TRINITY_DN56020_c0_g1	-0.158	0.546
	GRMZM2G381441	ERF	TRINITY_DN16942_c0_g1	0.0491	0.851
MgCCoAOMT3 (TRINITY_DN93_c0_g1)	GRMZM2G040924	MYB	TRINITY_DN12405_c0_g1	0.0417	0.876
	GRMZM2G045748	MYB	TRINITY_DN7605_c1_g1	0.379	0.134
	GRMZM2G047626	MYB	TRINITY_DN62735_c0_g1	-0.122	0.641
	GRMZM2G050305	MYB	TRINITY_DN3337_c0_g3	0.127	0.625
	GRMZM2G052606	MYB	TRINITY_DN28495_c0_g1	0.808	8.6e-05
	GRMZM2G095904	MYB	TRINITY_DN11023_c0_g1	0.349	0.170
	GRMZM2G096358	MYB	TRINITY_DN6101_c0_g3	-0.602	0.0105
	GRMZM2G127490	MYB	TRINITY_DN4120_c0_g1	0.848	0
	GRMZM2G172327	MYB	TRINITY_DN34153_c0_g1	-0.102	0.698
	GRMZM2G173633	MYB	TRINITY_DN24781_c0_g1	0.218	0.400
	GRMZM5G833253	MYB	TRINITY_DN25771_c0_g1	0.468	0.0600
	GRMZM2G004531	NAC	TRINITY_DN838_c2_g1	0.181	0.485
	GRMZM2G099144	NAC	TRINITY_DN180221_c0_g1	0.0963	0.713
	GRMZM2G100593	NAC	TRINITY_DN22000_c0_g1	0.152	0.559
	GRMZM2G104074	NAC	TRINITY_DN255321_c0_g1	0.277	0.282
	GRMZM2G112548	NAC	TRINITY_DN14282_c0_g1	-0.372	0.141
	GRMZM2G139700	NAC	TRINITY_DN31713_c1_g1	-0.0672	0.798
	GRMZM2G430522	NAC	TRINITY_DN228682_c0_g1	-0.0806	0.758
	AC198725.4_FG009	WRKY	TRINITY_DN7809_c1_g1	-0.336	0.188
	GRMZM2G013391	WRKY	TRINITY_DN14094_c0_g1	-0.294	0.251
	GRMZM2G018721	WRKY	TRINITY_DN3934_c0_g1	-0.146	0.576
	GRMZM2G031963	WRKY	TRINITY_DN26026_c0_g1	0.378	0.135
	GRMZM2G048450	WRKY	TRINITY_DN1012_c0_g2	0.0588	0.824
	GRMZM2G054125	WRKY	TRINITY_DN1362_c0_g4	-0.359	0.157
	GRMZM2G057116	WRKY	TRINITY_DN637_c2_g2	-0.381	0.131
	GRMZM2G102583	WRKY	TRINITY_DN32632_c0_g2	-0.216	0.404
	GRMZM2G111354	WRKY	TRINITY_DN28538_c0_g1	0.509	0.0370
	GRMZM2G120320	WRKY	TRINITY_DN4183_c0_g2	0.132	0.612
	GRMZM2G127064	WRKY	TRINITY_DN160699_c0_g1	-0.171	0.511
	GRMZM2G163054	WRKY	TRINITY_DN13821_c0_g1	-0.528	0.0294
	GRMZM2G377217	WRKY	TRINITY_DN44193_c0_g2	-0.105	0.687
	GRMZM2G382350	WRKY	TRINITY_DN243042_c0_g1	-0.222	0.391
	GRMZM2G398506	WRKY	TRINITY_DN4295_c0_g1	0.429	0.0873
	GRMZM2G448605	WRKY	TRINITY_DN42691_c0_g1	0.171	0.511
	GRMZM2G449681	WRKY	TRINITY_DN4183_c0_g1	-0.00245	0.996
	GRMZM2G453571	WRKY	TRINITY_DN36562_c0_g1	0.111	0.671
	GRMZM5G823157	WRKY	TRINITY_DN198174_c0_g1	0.490	0.0460
	AC198403.3_FG001	ERF	TRINITY_DN58616_c0_g1	0.494	0.0441
	GRMZM2G010100	ERF	TRINITY_DN24004_c1_g1	-0.473	0.055
	GRMZM2G021790	ERF	TRINITY_DN29523_c0_g1	0.192	0.461
	GRMZM2G057386	ERF	TRINITY_DN65976_c0_g1	0.293	0.254
	GRMZM2G060517	ERF	TRINITY_DN55480_c0_g1	-0.163	0.531
	GRMZM2G066158	ERF	TRINITY_DN9181_c0_g2	-0.0882	0.737
	GRMZM2G079653	ERF	TRINITY_DN1784_c2_g1	-0.358	0.159
	GRMZM2G137341	ERF	TRINITY_DN7688_c0_g1	0.110	0.673
	GRMZM2G142179	ERF	TRINITY_DN15858_c0_g1	0.125	0.632
	GRMZM2G307119	ERF	TRINITY_DN9181_c0_g3	0.358	0.159
	GRMZM2G310368	ERF	TRINITY_DN12388_c0_g1	-0.238	0.357
MgCCR1 (TRINITY_DN2899_c0_g1_1)	GRMZM2G052606	MYB	TRINITY_DN28495_c0_g1	0.602	0.0106
	GRMZM2G095904	MYB	TRINITY_DN11023_c0_g1	0.147	0.572
	GRMZM5G833253	MYB	TRINITY_DN25771_c0_g1	0.542	0.0267
	GRMZM2G018398	ERF	TRINITY_DN11399_c0_g1	-0.147	0.572
MgCCR2 (TRINITY_DN2899_c0_g1_2)	GRMZM2G050305	MYB	TRINITY_DN3337_c0_g3	0.260	0.313
	GRMZM2G052606	MYB	TRINITY_DN28495_c0_g1	0.735	0.000783
	GRMZM2G139688	MYB	TRINITY_DN10546_c1_g1	0.0686	0.795
	GRMZM5G833253	MYB	TRINITY_DN25771_c0_g1	0.529	0.030913
	GRMZM2G456568	NAC	TRINITY_DN862_c0_g1	0.414	0.0997
	GRMZM5G813651	NAC	TRINITY_DN13166_c0_g1	-0.0543	0.836
	GRMZM2G023708	ERF	TRINITY_DN44274_c0_g1	0.350	0.168
	GRMZM2G072926	ERF	TRINITY_DN34655_c0_g1	-0.174	0.505
	GRMZM2G137341	ERF	TRINITY_DN7688_c0_g1	0.00858	0.974
	GRMZM2G368838	ERF	TRINITY_DN4252_c0_g2	0.0207	0.937
MgF5H (TRINITY_DN4962_c0_g1)	GRMZM2G040924	MYB	TRINITY_DN12405_c0_g1	-0.647	0.00615
	GRMZM2G095904	MYB	TRINITY_DN11023_c0_g1	0.0811	0.757
	GRMZM2G127490	MYB	TRINITY_DN4120_c0_g1	-0.309	0.227
	GRMZM5G833253	MYB	TRINITY_DN25771_c0_g1	0.196	0.449
	AC198403.3_FG001	ERF	TRINITY_DN58616_c0_g1	-0.154	0.555
	GRMZM2G010100	ERF	TRINITY_DN24004_c1_g1	0.788	0.000175
	GRMZM2G097081	ERF	TRINITY_DN402_c1_g1	-0.0844	0.747
	GRMZM2G111415	ERF	TRINITY_DN28881_c0_g4	-0.0490	0.854
	GRMZM2G142179	ERF	TRINITY_DN15858_c0_g1	-0.196	0.449
MgCOMT (TRINITY_DN308_c0_g1)	GRMZM2G045748	MYB	TRINITY_DN7605_c1_g1	0.175	0.501
	GRMZM2G095904	MYB	TRINITY_DN11023_c0_g1	0.194	0.455
	GRMZM2G108959	MYB	TRINITY_DN26480_c0_g2	0.388	0.124
	GRMZM2G127490	MYB	TRINITY_DN4120_c0_g1	0.694	0.00271
	GRMZM5G833253	MYB	TRINITY_DN25771_c0_g1	0.267	0.299
	GRMZM2G014653	NAC	TRINITY_DN959_c1_g1	-0.473	0.0571
	GRMZM2G042494	NAC	TRINITY_DN9003_c0_g9	-0.333	0.192
	GRMZM2G100593	NAC	TRINITY_DN22000_c0_g1	0.321	0.209
	GRMZM2G125777	NAC	TRINITY_DN19810_c0_g1	-0.0515	0.846
	AC198403.3_FG001	ERF	TRINITY_DN58616_c0_g1	0.500	0.0411
	GRMZM2G010100	ERF	TRINITY_DN24004_c1_g1	-0.239	0.356
	GRMZM2G015281	ERF	TRINITY_DN24291_c1_g1	0.391	0.121
	GRMZM2G018398	ERF	TRINITY_DN11399_c0_g1	-0.130	0.619
	GRMZM2G021790	ERF	TRINITY_DN29523_c0_g1	0.450	0.0702
	GRMZM2G023708	ERF	TRINITY_DN44274_c0_g1	0.521	0.0318
	GRMZM2G057386	ERF	TRINITY_DN65976_c0_g1	-0.0124	0.962
	GRMZM2G060517	ERF	TRINITY_DN55480_c0_g1	-0.232	0.370
	GRMZM2G066158	ERF	TRINITY_DN9181_c0_g2	-0.076	0.773
	GRMZM2G072926	ERF	TRINITY_DN34655_c0_g1	-0.0695	0.791
	GRMZM2G079653	ERF	TRINITY_DN1784_c2_g1	-0.436	0.0816
	GRMZM2G097081	ERF	TRINITY_DN402_c1_g1	0.0769	0.769
	GRMZM2G111415	ERF	TRINITY_DN28881_c0_g4	0.201	0.438
	GRMZM2G138396	ERF	TRINITY_DN167401_c0_g1	0.173	0.507
	GRMZM2G142179	ERF	TRINITY_DN15858_c0_g1	0.0123	0.966
	GRMZM2G301860	ERF	TRINITY_DN2805_c1_g1	-0.310	0.226
	GRMZM2G307119	ERF	TRINITY_DN9181_c0_g3	0.243	0.347
	GRMZM2G310368	ERF	TRINITY_DN12388_c0_g1	-0.275	0.285
	GRMZM2G368838	ERF	TRINITY_DN4252_c0_g2	-0.0712	0.786
	GRMZM2G376255	ERF	TRINITY_DN56020_c0_g1	-0.280	0.276
	GRMZM2G381441	ERF	TRINITY_DN16942_c0_g1	-0.0442	0.866
MgCAD (TRINITY_DN3932_c0_g1)	AC203535.4_FG001	MYB	TRINITY_DN988_c0_g1	-0.167	0.521
	GRMZM2G040924	MYB	TRINITY_DN12405_c0_g1	-0.456	0.0677
	GRMZM2G377217	WRKY	TRINITY_DN44193_c0_g2	-0.574	0.0179
	AC198403.3_FG001	ERF	TRINITY_DN58616_c0_g1	0.0426	0.871
	GRMZM2G010100	ERF	TRINITY_DN24004_c1_g1	0.440	0.0768
	GRMZM2G021790	ERF	TRINITY_DN29523_c0_g1	0.681	0.00264
	GRMZM2G042756	ERF	TRINITY_DN4389_c0_g2	-0.137	0.599
	GRMZM2G060517	ERF	TRINITY_DN55480_c0_g1	-0.0258	0.922
	GRMZM2G066158	ERF	TRINITY_DN9181_c0_g2	-0.0539	0.839
	GRMZM2G072926	ERF	TRINITY_DN34655_c0_g1	-0.313	0.222
	GRMZM2G097182	ERF	TRINITY_DN26389_c0_g2	-0.234	0.367
	GRMZM2G111415	ERF	TRINITY_DN28881_c0_g4	-0.0956	0.715
	GRMZM2G137341	ERF	TRINITY_DN7688_c0_g1	-0.189	0.468
	GRMZM2G142179	ERF	TRINITY_DN15858_c0_g1	-0.135	0.605
	GRMZM2G301860	ERF	TRINITY_DN2805_c1_g1	0.484	0.0488
	GRMZM2G310368	ERF	TRINITY_DN12388_c0_g1	-0.297	0.247
	GRMZM2G368838	ERF	TRINITY_DN4252_c0_g2	-0.243	0.347
	GRMZM2G376255	ERF	TRINITY_DN56020_c0_g1	-0.101	0.701
	GRMZM2G381441	ERF	TRINITY_DN16942_c0_g1	0.280	0.276

## Sheet: Table S9
Table S9. A summary of predicted transcription factors of monolignol biosynthetic genes.
Motif name	TF family	Predicted up-regulated gene	Predicted down-regulated gene	Best hit in Arabidopsis (Common name)
GRMZM2G127490	MYB	Mg4CL1, MgHCT2, MgCCoAOMT1, MgCCoOAMT3, MgCOMT	NA	AT1G09540.1 (ATMYB61, MYB61)
GRMZM5G833253	MYB	Mg4CL1, MgHCT1, MgHCT2, MgCCR1, MgCCR2	NA	AT1G79180.1 (ATMYB63, MYB63)
GRMZM2G052606	MYB	MgC3'H1, MgCCoAOMT3, MgCCR1, MgCCR2	NA	AT5G12870.1 (ATMYB46, MYB46, T24H18.40)
GRMZM2G095904	MYB	Mg4CL1, MgHCT2, MgCCoAOMT1	NA	AT3G23250.1 (ATMYB15, ATY19, MYB15)
GRMZM2G159547	MYB	Mg4CL1, MgHCT1, MgCCoAOMT1	NA	AT1G34670.1 (AtMYB93, F21H2.9, MYB93)
GRMZM2G172327	MYB	Mg4CL1, MgHCT1, MgHCT2	NA	AT3G12720.1 (ATMYB67, ATY53, MYB67)
GRMZM2G050305	MYB	Mg4CL1, MgHCT1	NA	AT4G38620.1 (ATMYB4, F20M13.180, MYB4)
GRMZM2G096358	MYB	NA	MgC3H1, MgCCoAOMT3	AT1G68320.1 (AtMYB62, BW62B, BW62C, MYB62, T22E19.5)
GRMZM2G173633	MYB	Mg4CL1	NA	AT5G56110.1 (AtMYB103, ATMYB80, MDA7.17, MS188, MYB103, MYB80)
GRMZM2G084799	MYB	MgC3'H1	NA	AT2G47460.1 (ATMYB12, MYB12, PFG1, T30B22.24)
GRMZM2G050550	MYB	MgC3'H1	NA	AT5G67300.1 (ATMYB44, ATMYBR1, K8K14.2, MYB44, MYBR1)
GRMZM2G040924	MYB	NA	MgF5H	AT3G61250.1 (AtMYB17, LMI2, MYB17, T20K12.150)
GRMZM2G100593	NAC	Mg4CL1, MgHCT2	NA	AT1G26870.1 (ANAC009, FEZ, NAC009, T2P11.6)
GRMZM2G111354	WRKY	Mg4CL1, MgCCoAOMT3	NA	AT5G41570.1 (ATWRKY24, MBK23.9, WRKY24)
GRMZM5G823157	WRKY	Mg4CL1, MgCCoAOMT3	NA	AT2G34830.1 (AtWRKY35, F19I3.6, MEE24, WRKY35)
GRMZM2G120320	WRKY	Mg4CL1	NA	AT4G31800.2 (ATWRKY18, WRKY18)
GRMZM2G449681	WRKY	Mg4CL1	NA	AT5G07100.1 (MOJ9.27, T28J14_40, WRKY26)
GRMZM2G031963	WRKY	MgC3'H1	NA	AT5G56270.1 (ATWRKY2, K24C1.9, MXK23.1, WRKY2)
GRMZM2G398506	WRKY	MgC3'H1	NA	AT4G26640.2 (AtWRKY20, T15N24.90, WRKY20)
GRMZM2G163054	WRKY	NA	MgCCoAOMT3	AT5G26170.1 (ATWRKY50, T19G15.20, WRKY50)
GRMZM2G377217	WRKY	NA	MgCAD	AT2G44745.1 (AtWRKY12, F16B22.46, WRKY12)
AC198403.3_FG001	ERF	MgPAL1, MgCCoAOMT1, MgCCoAOMT3, MgCOMT	NA	AT1G71450.1 (ERF021, F26A9.17)
GRMZM2G029323	ERF	MgHCT2, MgCCoAOMT1	NA	AT1G22190.1 (ERF058, F16L1.8, RAP2-13, RAP2.4)
GRMZM2G097081	ERF	MgHCT2, MgCCoAOMT1	NA	AT1G19210.1 (ERF017, T29M8.8)
GRMZM2G142179	ERF	MgHCT2, MgCCoAOMT1	NA	AT4G23750.2 (CRF2, ERF064, F9D16.220, TMO3)
GRMZM2G021790	ERF	MgCOMT, MgCAD	NA	AT3G23240.1 (ATERF1, ERF092, ERF1, ERF1B, K14B15.15)
GRMZM2G010100	ERF	MgF5H	MgPAL1, MgPAL5	AT5G19790.1 (ERF002, RAP2-11, RAP2.11, T29J13.210)
GRMZM2G015281	ERF	MgHCT2	NA	AT1G21910.1 (DREB26, ERF012, T26F17.14)
GRMZM2G066158	ERF	MgHCT2	NA	AT1G28360.1 (ATERF12, ERF081, ERF12, ERF-12, F3M18.21)
GRMZM2G111415	ERF	MgHCT2	NA	AT5G25190.1 (ERF003, ESE3, F21J6.103)
GRMZM2G138396	ERF	MgHCT2	NA	AT4G34410.1 (ERF109, F10M10.180, RRTF1)
GRMZM2G307119	ERF	MgHCT2	NA	AT5G18560.1 (ERF086, PUCHI, T28N17.40)
GRMZM2G018398	ERF	MgCCoAOMT1	NA	AT1G53910.2 (ERF074, RAP2-12, RAP2.12, T18A20.14)
GRMZM2G042756	ERF	MgCCoAOMT1	NA	AT5G51990.1 (CBF4, DREB1D, ERF028, MSG15.7)
GRMZM2G097182	ERF	MgCCoAOMT1	NA	AT5G51990.1 (CBF4, DREB1D, ERF028, MSG15.7)
GRMZM2G023708	ERF	MgCOMT	NA	AT5G13910.1 (ERF085, LEP, MAC12.13)
GRMZM2G301860	ERF	MgCAD	NA	AT2G23340.1 (DEAR3, ERF008, T20D16.3)
GRMZM2G079653	ERF	NA	MgPAL1, MgPAL5	AT1G50640.1 (ATERF3, ERF082, ERF3, ERF-3, F11F12.4, F17J6.16)
